# Supplementary material for: 1-(1-Decyl-2-oxoindolin-3-yl­idene)thio­semicarbazide
Source: Acta Crystallogr Sect E Struct Rep Online. 2010 May 15;66(Pt 6):o1333. doi: 10.1107/S1600536810016521 (PMC2979634; doi:10.1107/S1600536810016521)
Supplement: Supplementary file 1 [file e-66-o1333-sup1.cif]

##############################################################################
###                                                                        ###
###        Electronic paper (Acta Crystallographica Section E)             ###
###                                                                        ###
##############################################################################
#                                                                            #
# This CIF contains the data in a paper accepted for publication in Acta     #
# Crystallographica Section E. It conforms to the requirements of Notes      #
# for Authors for Section E, and has been peer reviewed under the auspices   #
# of the IUCr Commission on Journals.                                        #
#                                                                            #
# Full details of the Crystallographic Information File format               #
# are given in the paper "The Crystallographic Information File (CIF):       #
# a New Standard Archive File for Crystallography" by S. R. Hall, F. H.      #
# Allen and I. D. Brown [Acta Cryst. (1991), A47, 655-685].                  #
#                                                                            #
# The current version of the core CIF dictionary is obtainable from          #
# ftp://ftp.iucr.org/pub/cif_core.dic. The current version number is 2.4.    #
#                                                                            #
# Software is freely available for graphical display of the structure(s) in  #
# this CIF.  For information consult the CIF home page http://www.iucr.org/  #
# cif/home.html                                                              #
#                                                                            #
# This file may be used for bona fide research purposes within the           #
# scientific community so long as proper attribution is given to the journal # 
# article from which it was obtained.                                        #
#                                                                            #
##############################################################################
                                             
data_global
_audit_creation_method     SHELXL-97
_journal_date_recd_electronic     2010-05-04
_journal_date_accepted     2010-05-05
_journal_name_full     'Acta Crystallographica, Section E'
_journal_year     2010
_journal_volume     66
_journal_issue      6
_journal_page_first     o1333
_journal_page_last     o1333
_journal_paper_category     QO
_journal_coeditor_code     BT5265
_publ_contact_author
;
     Dr. Seik Weng Ng
     Department of Chemistry
     University of Malaya
     50603 Kuala Lumpur
     Malaysia
;
_publ_contact_author_email     seikweng@um.edu.my
_publ_contact_author_fax     '03 7967 4193'
_publ_contact_author_phone     '03 7967 6778'
_publ_section_title
;
1-(1-Decyl-2-oxoindolin-3-ylidene)thiosemicarbazide
;
loop_
    _publ_author_name
    _publ_author_address
    'Mamari, Khalil'
;
Laboratoire de Chimie Organique H\'et\'erocyclique
P\^ole de Comp\'etences Pharmacochimie
Universit\'e Mohammed V-Agdal
BP 1014 Avenue Ibn Batout
Rabat
Morocco
;
    'Zerzouf, Abdelfettah'
;
Laboratoire de Chimie Organique et Etudes Physicochimiques
ENS Rabat
Morocco
;
    'Zouihri, Hafid'
;
CNRST Division UATRS
Angle Allal Fassi/FAR
BP 8027 Hay Riad
Rabat
Morocco
;
    'Essassi, El Mokhtar'
;
Laboratoire de Chimie Organique H\'et\'erocyclique
P\^ole de Comp\'etences Pharmacochimie
Universit\'e Mohammed V-Agdal
BP 1014 Avenue Ibn Batout
Rabat
Morocco
;
    'Ng, Seik Weng'
;
Department of Chemistry
University of Malaya
50603 Kuala Lumpur
Malaysia
;
_publ_section_synopsis     .
data_I
_audit_creation_method     SHELXL-97
_chemical_name_systematic
;
1-(1-Decyl-2-oxoindolin-3-ylidene)thiosemicarbazide
;
_chemical_name_common     ?
_chemical_formula_moiety     'C19 H28 N4 O S'
_chemical_formula_sum     'C19 H28 N4 O S'
_chemical_formula_iupac     'C19 H28 N4 O S'
_chemical_formula_weight     360.51
_chemical_melting_point     ?
_symmetry_cell_setting     Monoclinic
_symmetry_space_group_name_H-M     'P 21/n'
_symmetry_space_group_name_Hall     '-P 2yn'
loop_
    _symmetry_equiv_pos_as_xyz
    'x, y, z'
    '-x+1/2, y+1/2, -z+1/2'
    '-x, -y, -z'
    'x-1/2, -y-1/2, z-1/2'
_cell_length_a     11.8856(2)
_cell_length_b     11.0055(2)
_cell_length_c     15.1638(3)
_cell_angle_alpha     90.00
_cell_angle_beta     99.4680(10)
_cell_angle_gamma     90.00
_cell_volume     1956.51(6)
_cell_formula_units_Z     4
_cell_measurement_reflns_used     5658
_cell_measurement_theta_min     2.3
_cell_measurement_theta_max     28.7
_cell_measurement_temperature     180(2)
_exptl_crystal_description     Prism
_exptl_crystal_colour     Yellow
_exptl_crystal_size_max     0.23
_exptl_crystal_size_mid     0.14
_exptl_crystal_size_min     0.12
_exptl_crystal_density_diffrn     1.224
_exptl_crystal_density_meas     ?
_exptl_crystal_density_method     'not measured'
_exptl_crystal_F_000     776
_exptl_absorpt_coefficient_mu     0.180
_exptl_absorpt_correction_type     Multi-scan
_exptl_absorpt_process_details     '(SADABS; Sheldrick, 1996)'
_exptl_absorpt_correction_T_min     0.9598
_exptl_absorpt_correction_T_max     0.9788
_diffrn_ambient_temperature     180(2)
_diffrn_radiation_type     MoK\a
_diffrn_radiation_wavelength     0.71073
_diffrn_radiation_source     'fine-focus sealed tube'
_diffrn_radiation_monochromator     graphite
_diffrn_measurement_device_type     'Bruker X8 APEXII diffractometer'
_diffrn_measurement_method     '\f and \w scans'
_diffrn_detector_area_resol_mean     ?
_diffrn_reflns_number     26304
_diffrn_reflns_av_R_equivalents     0.0428
_diffrn_reflns_av_sigmaI/netI     0.0369
_diffrn_reflns_theta_min     2.02
_diffrn_reflns_theta_max     30.00
_diffrn_reflns_theta_full     30.00
_diffrn_measured_fraction_theta_max     1.000
_diffrn_measured_fraction_theta_full     1.000
_diffrn_reflns_limit_h_min     -16
_diffrn_reflns_limit_h_max     16
_diffrn_reflns_limit_k_min     -13
_diffrn_reflns_limit_k_max     15
_diffrn_reflns_limit_l_min     -18
_diffrn_reflns_limit_l_max     21
_diffrn_standards_number     0
_diffrn_standards_interval_count     0
_diffrn_standards_interval_time     0
_diffrn_standards_decay_%     0
_reflns_number_total     5715
_reflns_number_gt     4227
_reflns_threshold_expression     I>2\s(I)
_refine_ls_structure_factor_coef     Fsqd
_refine_ls_matrix_type     full
_refine_ls_R_factor_all     0.0650
_refine_ls_R_factor_gt     0.0420
_refine_ls_wR_factor_gt     0.1115
_refine_ls_wR_factor_ref     0.1345
_refine_ls_goodness_of_fit_ref     1.058
_refine_ls_restrained_S_all     1.057
_refine_ls_number_reflns     5715
_refine_ls_number_parameters     238
_refine_ls_number_restraints     3
_refine_ls_hydrogen_treatment     mixed
_refine_ls_weighting_scheme     calc
_refine_ls_weighting_details
         'calc w=1/[\s^2^(Fo^2^)+(0.0721P)^2^+0.2760P] where P=(Fo^2^+2Fc^2^)/3'
_atom_sites_solution_hydrogens     geom
_atom_sites_solution_primary     direct
_atom_sites_solution_secondary     difmap
_refine_ls_shift/su_max     0.001
_refine_ls_shift/su_mean     0.001
_refine_diff_density_max     0.303
_refine_diff_density_min     -0.359
_refine_ls_extinction_method     none
_refine_ls_extinction_coef     ?
loop_
    _atom_type_symbol
    _atom_type_description
    _atom_type_scat_dispersion_real
    _atom_type_scat_dispersion_imag
    _atom_type_scat_source
    'C' 'C' 0.0033 0.0016
                         'International Tables Vol C Tables 4.2.6.8 and 6.1.1.4'
    'H' 'H' 0.0000 0.0000
                         'International Tables Vol C Tables 4.2.6.8 and 6.1.1.4'
    'N' 'N' 0.0061 0.0033
                         'International Tables Vol C Tables 4.2.6.8 and 6.1.1.4'
    'O' 'O' 0.0106 0.0060
                         'International Tables Vol C Tables 4.2.6.8 and 6.1.1.4'
    'S' 'S' 0.1246 0.1234
                         'International Tables Vol C Tables 4.2.6.8 and 6.1.1.4'
_computing_data_collection     'APEX2 (Bruker, 2008)'
_computing_cell_refinement     'SAINT (Bruker, 2008)'
_computing_data_reduction     'SAINT (Bruker, 2008)'
_computing_structure_solution     'SHELXS97 (Sheldrick, 2008)'
_computing_structure_refinement     'SHELXL97 (Sheldrick, 2008)'
_computing_molecular_graphics     'X-SEED (Barbour, 2001)'
_computing_publication_material     'publCIF (Westrip, 2010)'
loop_
    _atom_site_type_symbol
    _atom_site_label
    _atom_site_fract_x
    _atom_site_fract_y
    _atom_site_fract_z
    _atom_site_U_iso_or_equiv
    _atom_site_adp_type
    _atom_site_calc_flag
    _atom_site_refinement_flags
    _atom_site_occupancy
    _atom_site_disorder_assembly
    _atom_site_disorder_group
    S S1 0.80459(3) 0.78130(4) 0.66953(3) 0.03232(12) Uani d . 1 . .
    O O1 0.66844(10) 0.67702(9) 0.91795(7) 0.0330(3) Uani d . 1 . .
    N N1 0.78312(11) 1.00870(12) 0.72565(9) 0.0304(3) Uani d D 1 . .
    N N2 0.73941(11) 0.85612(11) 0.81634(8) 0.0277(3) Uani d D 1 . .
    N N3 0.71786(10) 0.93926(10) 0.87721(8) 0.0241(2) Uani d . 1 . .
    N N4 0.61721(10) 0.76378(10) 1.04405(8) 0.0232(2) Uani d . 1 . .
    C C1 0.77480(11) 0.89065(12) 0.73872(9) 0.0240(3) Uani d . 1 . .
    C C2 0.68081(11) 0.89632(12) 0.94641(9) 0.0221(3) Uani d . 1 . .
    C C3 0.65089(11) 0.96609(12) 1.02047(9) 0.0214(3) Uani d . 1 . .
    C C4 0.65109(12) 1.08920(12) 1.03890(10) 0.0250(3) Uani d . 1 . .
    H H4 0.6761 1.1465 0.9994 0.030 Uiso calc R 1 . .
    C C5 0.61370(12) 1.12684(13) 1.11687(10) 0.0289(3) Uani d . 1 . .
    H H5 0.6136 1.2109 1.1310 0.035 Uiso calc R 1 . .
    C C6 0.57670(12) 1.04303(14) 1.17397(10) 0.0296(3) Uani d . 1 . .
    H H6 0.5518 1.0710 1.2268 0.035 Uiso calc R 1 . .
    C C7 0.57503(12) 0.91890(13) 1.15612(9) 0.0266(3) Uani d . 1 . .
    H H7 0.5491 0.8618 1.1953 0.032 Uiso calc R 1 . .
    C C8 0.61282(11) 0.88257(11) 1.07871(9) 0.0214(3) Uani d . 1 . .
    C C9 0.65662(12) 0.76577(12) 0.96510(9) 0.0240(3) Uani d . 1 . .
    C C10 0.58378(12) 0.65187(12) 1.08470(10) 0.0258(3) Uani d . 1 . .
    H H10A 0.5452 0.5974 1.0372 0.031 Uiso calc R 1 . .
    H H10B 0.5286 0.6716 1.1249 0.031 Uiso calc R 1 . .
    C C11 0.68480(13) 0.58614(14) 1.13747(11) 0.0329(3) Uani d . 1 . .
    H H11A 0.7232 0.6404 1.1852 0.040 Uiso calc R 1 . .
    H H11B 0.7402 0.5667 1.0974 0.040 Uiso calc R 1 . .
    C C12 0.64970(14) 0.46857(13) 1.17964(11) 0.0319(3) Uani d . 1 . .
    H H12A 0.5931 0.4257 1.1352 0.038 Uiso calc R 1 . .
    H H12B 0.7175 0.4154 1.1935 0.038 Uiso calc R 1 . .
    C C13 0.59920(13) 0.48675(12) 1.26434(11) 0.0305(3) Uani d . 1 . .
    H H13A 0.5286 0.5355 1.2500 0.037 Uiso calc R 1 . .
    H H13B 0.6539 0.5334 1.3079 0.037 Uiso calc R 1 . .
    C C14 0.57148(13) 0.36767(13) 1.30730(11) 0.0314(3) Uani d . 1 . .
    H H14A 0.6407 0.3161 1.3168 0.038 Uiso calc R 1 . .
    H H14B 0.5121 0.3243 1.2655 0.038 Uiso calc R 1 . .
    C C15 0.52981(13) 0.38398(14) 1.39615(11) 0.0321(3) Uani d . 1 . .
    H H15A 0.5876 0.4308 1.4369 0.039 Uiso calc R 1 . .
    H H15B 0.4588 0.4326 1.3860 0.039 Uiso calc R 1 . .
    C C16 0.50680(14) 0.26574(14) 1.44180(11) 0.0341(3) Uani d . 1 . .
    H H16A 0.5792 0.2204 1.4577 0.041 Uiso calc R 1 . .
    H H16B 0.4540 0.2153 1.3996 0.041 Uiso calc R 1 . .
    C C17 0.45517(16) 0.28689(16) 1.52591(13) 0.0431(4) Uani d . 1 . .
    H H17A 0.3889 0.3420 1.5111 0.052 Uiso calc R 1 . .
    H H17B 0.5123 0.3286 1.5706 0.052 Uiso calc R 1 . .
    C C18 0.41613(17) 0.17156(19) 1.56828(14) 0.0511(5) Uani d . 1 . .
    H H18A 0.3704 0.1947 1.6146 0.061 Uiso calc R 1 . .
    H H18B 0.3663 0.1242 1.5219 0.061 Uiso calc R 1 . .
    C C19 0.5135(2) 0.09282(19) 1.60994(14) 0.0567(5) Uani d . 1 . .
    H H19A 0.4836 0.0208 1.6363 0.085 Uiso calc R 1 . .
    H H19B 0.5625 0.1386 1.6567 0.085 Uiso calc R 1 . .
    H H19C 0.5579 0.0676 1.5641 0.085 Uiso calc R 1 . .
    H H11 0.8010(16) 1.0349(19) 0.6760(9) 0.048(6) Uiso d D 1 . .
    H H12 0.7606(16) 1.0593(15) 0.7628(11) 0.044(5) Uiso d D 1 . .
    H H2 0.7284(16) 0.7811(10) 0.8277(13) 0.044(5) Uiso d D 1 . .
loop_
    _atom_site_aniso_label
    _atom_site_aniso_U_11
    _atom_site_aniso_U_22
    _atom_site_aniso_U_33
    _atom_site_aniso_U_12
    _atom_site_aniso_U_13
    _atom_site_aniso_U_23
    S1 0.0421(2) 0.0309(2) 0.0277(2) 0.00066(15) 0.01700(16) -0.00417(15)
    O1 0.0523(7) 0.0207(5) 0.0300(6) 0.0001(4) 0.0186(5) -0.0034(4)
    N1 0.0425(7) 0.0262(6) 0.0262(6) 0.0024(5) 0.0164(6) 0.0043(5)
    N2 0.0427(7) 0.0197(5) 0.0247(6) 0.0004(5) 0.0175(5) 0.0007(5)
    N3 0.0297(6) 0.0216(5) 0.0227(6) 0.0011(4) 0.0095(5) 0.0007(4)
    N4 0.0316(6) 0.0180(5) 0.0222(6) 0.0008(4) 0.0106(5) 0.0025(4)
    C1 0.0247(6) 0.0266(6) 0.0216(6) 0.0011(5) 0.0069(5) 0.0015(5)
    C2 0.0268(6) 0.0193(6) 0.0214(6) 0.0013(5) 0.0074(5) 0.0007(5)
    C3 0.0242(6) 0.0199(6) 0.0207(6) 0.0006(5) 0.0052(5) 0.0003(5)
    C4 0.0287(7) 0.0208(6) 0.0262(7) -0.0004(5) 0.0062(5) 0.0009(5)
    C5 0.0350(7) 0.0226(6) 0.0293(8) 0.0010(5) 0.0064(6) -0.0063(5)
    C6 0.0346(8) 0.0320(7) 0.0233(7) 0.0021(6) 0.0081(6) -0.0056(6)
    C7 0.0323(7) 0.0281(7) 0.0209(7) 0.0007(5) 0.0087(5) 0.0007(5)
    C8 0.0246(6) 0.0198(6) 0.0202(6) 0.0020(5) 0.0048(5) 0.0005(5)
    C9 0.0306(7) 0.0204(6) 0.0226(6) 0.0006(5) 0.0091(5) 0.0015(5)
    C10 0.0313(7) 0.0202(6) 0.0274(7) -0.0029(5) 0.0095(6) 0.0035(5)
    C11 0.0336(7) 0.0268(7) 0.0400(9) -0.0001(6) 0.0107(6) 0.0105(6)
    C12 0.0383(8) 0.0219(6) 0.0370(8) 0.0034(6) 0.0104(7) 0.0079(6)
    C13 0.0341(7) 0.0207(6) 0.0373(8) -0.0011(5) 0.0077(6) 0.0058(6)
    C14 0.0350(8) 0.0240(7) 0.0361(8) 0.0001(6) 0.0082(6) 0.0077(6)
    C15 0.0345(8) 0.0281(7) 0.0345(8) -0.0001(6) 0.0076(6) 0.0064(6)
    C16 0.0367(8) 0.0304(7) 0.0366(9) 0.0013(6) 0.0102(7) 0.0080(6)
    C17 0.0451(9) 0.0427(10) 0.0453(10) 0.0034(7) 0.0186(8) 0.0095(8)
    C18 0.0539(11) 0.0584(12) 0.0445(11) -0.0115(9) 0.0185(9) 0.0095(9)
    C19 0.0836(15) 0.0492(11) 0.0392(10) -0.0012(10) 0.0159(10) 0.0104(9)
loop_
    _geom_bond_atom_site_label_1
    _geom_bond_atom_site_label_2
    _geom_bond_site_symmetry_2
    _geom_bond_distance
    _geom_bond_publ_flag
    S1 C1 . 1.6723(14) ?
    O1 C9 . 1.2320(17) ?
    N1 C1 . 1.3204(18) ?
    N1 H11 . 0.864(9) ?
    N1 H12 . 0.865(9) ?
    N2 N3 . 1.3537(16) ?
    N2 C1 . 1.3673(17) ?
    N2 H2 . 0.858(9) ?
    N3 C2 . 1.2924(17) ?
    N4 C9 . 1.3556(17) ?
    N4 C8 . 1.4132(16) ?
    N4 C10 . 1.4613(17) ?
    C2 C3 . 1.4521(18) ?
    C2 C9 . 1.5014(18) ?
    C3 C4 . 1.3833(18) ?
    C3 C8 . 1.4004(18) ?
    C4 C5 . 1.3928(19) ?
    C4 H4 . 0.9500 ?
    C5 C6 . 1.385(2) ?
    C5 H5 . 0.9500 ?
    C6 C7 . 1.392(2) ?
    C6 H6 . 0.9500 ?
    C7 C8 . 1.3831(18) ?
    C7 H7 . 0.9500 ?
    C10 C11 . 1.513(2) ?
    C10 H10A . 0.9900 ?
    C10 H10B . 0.9900 ?
    C11 C12 . 1.531(2) ?
    C11 H11A . 0.9900 ?
    C11 H11B . 0.9900 ?
    C12 C13 . 1.518(2) ?
    C12 H12A . 0.9900 ?
    C12 H12B . 0.9900 ?
    C13 C14 . 1.5235(19) ?
    C13 H13A . 0.9900 ?
    C13 H13B . 0.9900 ?
    C14 C15 . 1.521(2) ?
    C14 H14A . 0.9900 ?
    C14 H14B . 0.9900 ?
    C15 C16 . 1.520(2) ?
    C15 H15A . 0.9900 ?
    C15 H15B . 0.9900 ?
    C16 C17 . 1.521(2) ?
    C16 H16A . 0.9900 ?
    C16 H16B . 0.9900 ?
    C17 C18 . 1.529(3) ?
    C17 H17A . 0.9900 ?
    C17 H17B . 0.9900 ?
    C18 C19 . 1.499(3) ?
    C18 H18A . 0.9900 ?
    C18 H18B . 0.9900 ?
    C19 H19A . 0.9800 ?
    C19 H19B . 0.9800 ?
    C19 H19C . 0.9800 ?
loop_
    _geom_angle_atom_site_label_1
    _geom_angle_atom_site_label_2
    _geom_angle_atom_site_label_3
    _geom_angle_site_symmetry_1
    _geom_angle_site_symmetry_3
    _geom_angle
    _geom_angle_publ_flag
    C1 N1 H11 . . 119.6(15) ?
    C1 N1 H12 . . 119.8(13) ?
    H11 N1 H12 . . 119.9(19) ?
    N3 N2 C1 . . 121.24(12) ?
    N3 N2 H2 . . 117.5(13) ?
    C1 N2 H2 . . 121.3(13) ?
    C2 N3 N2 . . 115.75(11) ?
    C9 N4 C8 . . 110.65(11) ?
    C9 N4 C10 . . 122.93(11) ?
    C8 N4 C10 . . 126.41(11) ?
    N1 C1 N2 . . 116.36(12) ?
    N1 C1 S1 . . 125.81(11) ?
    N2 C1 S1 . . 117.83(10) ?
    N3 C2 C3 . . 126.45(12) ?
    N3 C2 C9 . . 127.20(12) ?
    C3 C2 C9 . . 106.33(11) ?
    C4 C3 C8 . . 120.36(12) ?
    C4 C3 C2 . . 132.97(12) ?
    C8 C3 C2 . . 106.64(11) ?
    C3 C4 C5 . . 118.21(13) ?
    C3 C4 H4 . . 120.9 ?
    C5 C4 H4 . . 120.9 ?
    C6 C5 C4 . . 120.72(13) ?
    C6 C5 H5 . . 119.6 ?
    C4 C5 H5 . . 119.6 ?
    C5 C6 C7 . . 121.85(13) ?
    C5 C6 H6 . . 119.1 ?
    C7 C6 H6 . . 119.1 ?
    C8 C7 C6 . . 116.91(13) ?
    C8 C7 H7 . . 121.5 ?
    C6 C7 H7 . . 121.5 ?
    C7 C8 C3 . . 121.95(12) ?
    C7 C8 N4 . . 128.32(12) ?
    C3 C8 N4 . . 109.70(11) ?
    O1 C9 N4 . . 126.06(12) ?
    O1 C9 C2 . . 127.26(12) ?
    N4 C9 C2 . . 106.67(11) ?
    N4 C10 C11 . . 112.26(12) ?
    N4 C10 H10A . . 109.2 ?
    C11 C10 H10A . . 109.2 ?
    N4 C10 H10B . . 109.2 ?
    C11 C10 H10B . . 109.2 ?
    H10A C10 H10B . . 107.9 ?
    C10 C11 C12 . . 112.20(12) ?
    C10 C11 H11A . . 109.2 ?
    C12 C11 H11A . . 109.2 ?
    C10 C11 H11B . . 109.2 ?
    C12 C11 H11B . . 109.2 ?
    H11A C11 H11B . . 107.9 ?
    C13 C12 C11 . . 114.51(13) ?
    C13 C12 H12A . . 108.6 ?
    C11 C12 H12A . . 108.6 ?
    C13 C12 H12B . . 108.6 ?
    C11 C12 H12B . . 108.6 ?
    H12A C12 H12B . . 107.6 ?
    C12 C13 C14 . . 113.07(12) ?
    C12 C13 H13A . . 109.0 ?
    C14 C13 H13A . . 109.0 ?
    C12 C13 H13B . . 109.0 ?
    C14 C13 H13B . . 109.0 ?
    H13A C13 H13B . . 107.8 ?
    C13 C14 C15 . . 113.72(13) ?
    C13 C14 H14A . . 108.8 ?
    C15 C14 H14A . . 108.8 ?
    C13 C14 H14B . . 108.8 ?
    C15 C14 H14B . . 108.8 ?
    H14A C14 H14B . . 107.7 ?
    C16 C15 C14 . . 114.32(13) ?
    C16 C15 H15A . . 108.7 ?
    C14 C15 H15A . . 108.7 ?
    C16 C15 H15B . . 108.7 ?
    C14 C15 H15B . . 108.7 ?
    H15A C15 H15B . . 107.6 ?
    C15 C16 C17 . . 112.24(14) ?
    C15 C16 H16A . . 109.2 ?
    C17 C16 H16A . . 109.2 ?
    C15 C16 H16B . . 109.2 ?
    C17 C16 H16B . . 109.2 ?
    H16A C16 H16B . . 107.9 ?
    C16 C17 C18 . . 114.67(16) ?
    C16 C17 H17A . . 108.6 ?
    C18 C17 H17A . . 108.6 ?
    C16 C17 H17B . . 108.6 ?
    C18 C17 H17B . . 108.6 ?
    H17A C17 H17B . . 107.6 ?
    C19 C18 C17 . . 112.98(16) ?
    C19 C18 H18A . . 109.0 ?
    C17 C18 H18A . . 109.0 ?
    C19 C18 H18B . . 109.0 ?
    C17 C18 H18B . . 109.0 ?
    H18A C18 H18B . . 107.8 ?
    C18 C19 H19A . . 109.5 ?
    C18 C19 H19B . . 109.5 ?
    H19A C19 H19B . . 109.5 ?
    C18 C19 H19C . . 109.5 ?
    H19A C19 H19C . . 109.5 ?
    H19B C19 H19C . . 109.5 ?
loop_
    _geom_torsion_atom_site_label_1
    _geom_torsion_atom_site_label_2
    _geom_torsion_atom_site_label_3
    _geom_torsion_atom_site_label_4
    _geom_torsion_site_symmetry_1
    _geom_torsion_site_symmetry_2
    _geom_torsion_site_symmetry_3
    _geom_torsion_site_symmetry_4
    _geom_torsion
    _geom_torsion_publ_flag
    C1 N2 N3 C2 . . . . 177.49(13) ?
    N3 N2 C1 N1 . . . . -2.0(2) ?
    N3 N2 C1 S1 . . . . 177.49(10) ?
    N2 N3 C2 C3 . . . . -179.58(13) ?
    N2 N3 C2 C9 . . . . -1.7(2) ?
    N3 C2 C3 C4 . . . . 0.7(2) ?
    C9 C2 C3 C4 . . . . -177.54(15) ?
    N3 C2 C3 C8 . . . . 178.72(13) ?
    C9 C2 C3 C8 . . . . 0.44(14) ?
    C8 C3 C4 C5 . . . . 0.6(2) ?
    C2 C3 C4 C5 . . . . 178.39(14) ?
    C3 C4 C5 C6 . . . . -0.4(2) ?
    C4 C5 C6 C7 . . . . -0.1(2) ?
    C5 C6 C7 C8 . . . . 0.4(2) ?
    C6 C7 C8 C3 . . . . -0.2(2) ?
    C6 C7 C8 N4 . . . . -178.24(14) ?
    C4 C3 C8 C7 . . . . -0.4(2) ?
    C2 C3 C8 C7 . . . . -178.65(12) ?
    C4 C3 C8 N4 . . . . 178.04(12) ?
    C2 C3 C8 N4 . . . . -0.25(15) ?
    C9 N4 C8 C7 . . . . 178.21(14) ?
    C10 N4 C8 C7 . . . . -1.2(2) ?
    C9 N4 C8 C3 . . . . -0.06(16) ?
    C10 N4 C8 C3 . . . . -179.47(12) ?
    C8 N4 C9 O1 . . . . -178.82(14) ?
    C10 N4 C9 O1 . . . . 0.6(2) ?
    C8 N4 C9 C2 . . . . 0.34(15) ?
    C10 N4 C9 C2 . . . . 179.77(12) ?
    N3 C2 C9 O1 . . . . 0.4(2) ?
    C3 C2 C9 O1 . . . . 178.66(14) ?
    N3 C2 C9 N4 . . . . -178.74(13) ?
    C3 C2 C9 N4 . . . . -0.48(15) ?
    C9 N4 C10 C11 . . . . 83.30(17) ?
    C8 N4 C10 C11 . . . . -97.36(16) ?
    N4 C10 C11 C12 . . . . -179.72(12) ?
    C10 C11 C12 C13 . . . . -78.90(18) ?
    C11 C12 C13 C14 . . . . -176.76(13) ?
    C12 C13 C14 C15 . . . . 175.33(13) ?
    C13 C14 C15 C16 . . . . -177.44(13) ?
    C14 C15 C16 C17 . . . . -174.78(14) ?
    C15 C16 C17 C18 . . . . 172.62(15) ?
    C16 C17 C18 C19 . . . . 69.9(2) ?
loop_
    _geom_hbond_atom_site_label_D
    _geom_hbond_atom_site_label_H
    _geom_hbond_atom_site_label_A
    _geom_hbond_site_symmetry_A
    _geom_hbond_distance_DH
    _geom_hbond_distance_HA
    _geom_hbond_distance_DA
    _geom_hbond_angle_DHA
    _geom_hbond_publ_flag
    N1 H12 S1 2_656 0.870(10)
                            2.810(10)
                                    3.6280(10)
                                             159(2) no
    N1 H11 O1 2_656 0.860(10)
                            2.190(10)
                                    2.986(2) 154(2) yes
