# Supplementary material for: 1-(1-Decyl-2-oxoindolin-3-yl­idene)thio­semicarbazide
Source: Acta Crystallogr Sect E Struct Rep Online. 2010 May 15;66(Pt 6):o1333. doi: 10.1107/S1600536810016521 (PMC2979634; doi:10.1107/S1600536810016521)
Supplement: Supplementary file 2 [file e-66-o1333-Isup2.hkl]

# 
# h,k,l, Fc-squared, Fo-squared, sigma(Fo-squared) and status flag 
# 
data_I
_shelx_title '  P21/n' 
_shelx_refln_list_code          4 
_shelx_F_calc_maximum      422.58 
_exptl_crystal_F_000       776.00 
_reflns_d_resolution_high  0.7108 
 
loop_ 
 _symmetry_equiv_pos_as_xyz 
 'x, y, z' 
 '-x+1/2, y+1/2, -z+1/2' 
 '-x, -y, -z' 
 'x-1/2, -y-1/2, z-1/2' 
 
_cell_length_a    11.8856 
_cell_length_b    11.0055 
_cell_length_c    15.1638 
_cell_angle_alpha  90.000 
_cell_angle_beta   99.468 
_cell_angle_gamma  90.000 
 
_shelx_F_squared_multiplier     1.000 
 
loop_ 
 _refln_index_h 
 _refln_index_k 
 _refln_index_l 
 _refln_F_squared_calc 
 _refln_F_squared_meas 
 _refln_F_squared_sigma 
 _refln_observed_status 
   2   0   0     1377.39     1448.82     21.03 o 
   4   0   0      923.79     1104.96     20.90 o 
   6   0   0        8.09       10.05      2.45 o 
   8   0   0      429.41      437.32     11.58 o 
  10   0   0      299.65      278.97     11.62 o 
  12   0   0       29.86       28.75      8.10 o 
  14   0   0       21.47       12.00      7.56 o 
  16   0   0       15.91        1.62      8.13 o 
   1   1   0      232.66      132.01     11.93 o 
   2   1   0     3519.56     3643.53     37.76 o 
   3   1   0        6.64        1.67      1.34 o 
   4   1   0      206.94      165.64      3.97 o 
   5   1   0     1149.88     1182.33     15.90 o 
   6   1   0      857.43      927.49     13.19 o 
   7   1   0      223.31      229.72      5.69 o 
   8   1   0       29.39       40.70      4.86 o 
   9   1   0        1.96       -0.50      2.61 o 
  10   1   0       37.32       38.06      3.87 o 
  11   1   0        3.59        4.17      3.20 o 
  12   1   0       59.61       63.31      5.93 o 
  13   1   0       32.32       34.52      5.18 o 
  14   1   0       42.37       45.13      6.63 o 
  15   1   0        6.79        9.58      5.53 o 
  16   1   0       75.17       70.22      8.62 o 
   0   2   0       40.17       58.32      1.91 o 
   1   2   0     4586.42     4851.39     47.85 o 
   2   2   0      343.75      351.38      4.78 o 
   3   2   0      622.71      636.34      8.93 o 
   4   2   0        0.88        5.99      1.29 o 
   5   2   0     1274.48     1375.95     19.61 o 
   6   2   0      670.57      691.49     12.36 o 
   7   2   0      189.87      169.17      5.43 o 
   8   2   0       60.41       61.43      3.85 o 
   9   2   0       14.90       14.59      3.59 o 
  10   2   0      172.34      155.82      8.19 o 
  11   2   0       27.41       23.12      4.19 o 
  12   2   0       25.40       19.27      4.34 o 
  13   2   0        9.77        8.80      4.76 o 
  14   2   0       76.33       83.83      8.27 o 
  15   2   0        1.96       -1.31      5.09 o 
  16   2   0       91.86       98.30     11.94 o 
   1   3   0      426.64      456.81      6.33 o 
   2   3   0      182.37      160.47      3.15 o 
   3   3   0      375.81      381.02      7.04 o 
   4   3   0     4351.50     4426.72     62.90 o 
   5   3   0     1578.78     1619.22     22.90 o 
   6   3   0     1662.36     1644.51     23.86 o 
   7   3   0      131.81      140.95      4.63 o 
   8   3   0      565.08      553.78     12.72 o 
   9   3   0      486.09      480.58     15.55 o 
  10   3   0      176.70      173.76      9.30 o 
  11   3   0       27.93       29.59      4.44 o 
  12   3   0      245.30      236.75      8.58 o 
  13   3   0       15.80        8.02      3.78 o 
  14   3   0       95.91      101.78      6.80 o 
  15   3   0       38.57       50.72      8.57 o 
  16   3   0       13.78       11.51      7.63 o 
   0   4   0      378.64      473.58     11.59 o 
   1   4   0       25.83       16.85      1.44 o 
   2   4   0      448.51      427.48      6.01 o 
   3   4   0      196.65      204.99      5.23 o 
   4   4   0       76.27       76.37      3.15 o 
   5   4   0       42.24       40.95      2.79 o 
   6   4   0      883.85      923.16     14.60 o 
   7   4   0       34.54       51.54      3.36 o 
   8   4   0        8.78       10.51      2.97 o 
   9   4   0       90.14       94.02      5.13 o 
  10   4   0       55.92       56.28      4.78 o 
  11   4   0       55.49       63.72      5.02 o 
  12   4   0       48.37       54.84      4.95 o 
  13   4   0        1.51       -2.17      3.76 o 
  14   4   0       52.26       51.72      7.02 o 
  15   4   0       22.89       33.79      8.07 o 
   1   5   0     2586.49     2823.26     41.50 o 
   2   5   0       66.24       50.25      2.48 o 
   3   5   0     1824.57     2017.48     26.16 o 
   4   5   0        0.16        2.45      1.64 o 
   5   5   0      843.48      818.73     13.23 o 
   6   5   0       16.60       13.74      4.09 o 
   7   5   0       15.24       12.80      2.66 o 
   8   5   0       65.57       63.37      4.33 o 
   9   5   0       20.76       22.04      4.56 o 
  10   5   0      208.24      202.30      6.80 o 
  11   5   0      108.92      120.28      5.69 o 
  12   5   0       70.58       71.88      5.05 o 
  13   5   0       63.35       66.22      6.68 o 
  14   5   0        4.22        4.69      5.69 o 
  15   5   0       11.00       19.13      7.57 o 
   0   6   0     1189.71     1268.95     28.36 o 
   1   6   0      602.90      583.07      9.86 o 
   2   6   0        0.53        2.05      2.11 o 
   3   6   0       37.02       25.97      2.37 o 
   4   6   0       66.01       40.45      2.63 o 
   5   6   0     1870.26     1901.49     27.33 o 
   6   6   0      597.48      534.31     11.58 o 
   7   6   0       20.98       15.77      2.96 o 
   8   6   0        9.72        8.28      2.64 o 
   9   6   0       66.79       62.69      4.18 o 
  10   6   0       33.93       32.57      3.77 o 
  11   6   0       86.22       82.25      5.70 o 
  12   6   0       44.23       53.84      5.33 o 
  13   6   0       11.31        7.42      4.77 o 
  14   6   0        0.18        3.69      5.82 o 
  15   6   0       21.88       22.32     16.69 o 
   1   7   0      253.76      306.97      6.71 o 
   2   7   0        6.42        3.08      2.04 o 
   3   7   0       34.57       27.38      2.69 o 
   4   7   0       83.30       90.82      3.74 o 
   5   7   0      883.43      879.85     13.81 o 
   6   7   0      538.67      531.74     14.32 o 
   7   7   0        4.61        6.28      2.72 o 
   8   7   0        6.51        9.63      2.84 o 
   9   7   0        0.14       -3.69      2.46 o 
  10   7   0       90.89       88.66      5.79 o 
  11   7   0       29.53       32.87      4.69 o 
  12   7   0       56.45       56.63      5.71 o 
  13   7   0      325.15      367.04     14.12 o 
  14   7   0       53.47       58.90      8.21 o 
   0   8   0      787.14      853.73     18.82 o 
   1   8   0      659.20      669.25     11.88 o 
   2   8   0       23.73       23.55      2.86 o 
   3   8   0       45.73       46.25      3.38 o 
   4   8   0       16.68       12.69      3.01 o 
   5   8   0        7.98        5.20      3.92 o 
   6   8   0       88.20       87.05      4.52 o 
   7   8   0       57.99       74.54      5.10 o 
   8   8   0      309.37      304.09      9.07 o 
   9   8   0      660.55      694.89     14.03 o 
  10   8   0       45.39       41.93      5.63 o 
  11   8   0      190.54      214.91      8.78 o 
  12   8   0       15.40       14.15      4.73 o 
  13   8   0        0.42       -4.05      4.86 o 
  14   8   0       36.92       39.12      7.94 o 
   1   9   0       51.30       49.34      3.95 o 
   2   9   0       26.82       28.72      3.57 o 
   3   9   0       28.82       30.87      3.81 o 
   4   9   0      178.55      167.39      6.23 o 
   5   9   0      919.29      909.51     17.29 o 
   6   9   0       53.52       45.41      4.89 o 
   7   9   0     1077.47     1032.30     19.58 o 
   8   9   0        6.16       10.99      3.84 o 
   9   9   0       86.50       97.13      5.73 o 
  10   9   0      112.86      112.60      6.83 o 
  11   9   0       12.63       11.32      4.58 o 
  12   9   0       28.04       36.82      5.70 o 
  13   9   0        7.41        2.52      5.39 o 
   0  10   0       37.85       51.90      5.88 o 
   1  10   0     1689.08     1580.85     26.31 o 
   2  10   0       54.68       48.87      4.07 o 
   3  10   0        1.08       -5.00      3.34 o 
   4  10   0       30.40       25.56      4.26 o 
   5  10   0      491.11      464.73     13.54 o 
   6  10   0      205.93      188.79      8.27 o 
   7  10   0      289.92      292.05     10.22 o 
   8  10   0       87.97       99.15      6.17 o 
   9  10   0        8.99        9.77      4.07 o 
  10  10   0       44.73       51.55      6.63 o 
  11  10   0        0.43        1.93      5.05 o 
  12  10   0       40.21       58.74      7.78 o 
   1  11   0       12.63       19.02      7.59 o 
   2  11   0      436.09      440.87     12.22 o 
   3  11   0      175.98      162.27      7.60 o 
   4  11   0        3.06        6.58      3.97 o 
   5  11   0       87.25       91.61      6.43 o 
   6  11   0       73.76       75.04      6.34 o 
   7  11   0       13.82       15.38      5.38 o 
   8  11   0      129.53      124.57      7.72 o 
   9  11   0       56.83       61.25      7.48 o 
  10  11   0        0.15        1.85      5.56 o 
  11  11   0       46.30       48.63      8.77 o 
   0  12   0       47.60       52.80      9.58 o 
   1  12   0      198.41      203.80     10.10 o 
   2  12   0        1.23        3.58      4.84 o 
   3  12   0      236.35      253.05     11.28 o 
   4  12   0        0.17       -2.79      4.73 o 
   5  12   0        0.21       -3.23      4.78 o 
   6  12   0        6.52        5.49      5.07 o 
   7  12   0       27.99       32.36      6.51 o 
   8  12   0        0.01       -0.47      7.86 o 
   9  12   0        0.25       -8.23      5.49 o 
  10  12   0        0.08       -0.80      6.78 o 
   1  13   0       18.51        7.80      6.53 o 
   2  13   0      181.84      213.39     10.87 o 
   3  13   0       14.50       10.09      7.55 o 
   4  13   0       94.59       78.81      7.94 o 
   5  13   0        0.29       -4.18      5.30 o 
   6  13   0       23.75       13.68      6.28 o 
   7  13   0       39.36       34.17      7.27 o 
   8  13   0        0.02       -3.60      5.89 o 
   0  14   0        2.26       -2.56      7.46 o 
   1  14   0        2.78       -7.87      5.25 o 
   2  14   0       25.48       25.58      6.45 o 
   3  14   0       37.92       40.88      7.42 o 
   4  14   0      123.43      132.29      9.89 o 
   5  14   0       34.52       46.26      7.57 o 
   6  14   0      147.52      158.20     11.19 o 
   7  14   0       11.06       10.22      6.58 o 
   1  15   0       20.19       23.70      6.93 o 
   2  15   0       40.13       37.34      8.40 o 
   3  15   0       10.49        2.35      6.36 o 
   4  15   0      160.89      173.39     11.46 o 
 -15   0   1        0.70       -6.28      7.13 o 
 -13   0   1       96.78       94.54      8.14 o 
 -11   0   1      101.79       98.13      8.20 o 
  -9   0   1        0.37        2.05      3.72 o 
  -7   0   1      721.97      666.74     16.31 o 
  -5   0   1       34.04       46.01      2.78 o 
  -3   0   1      163.59      200.18      4.73 o 
  -1   0   1      142.78       -0.39      0.26 o 
   3   0   1   178572.58   159271.48   3146.32 o 
   5   0   1      253.83      240.55      7.02 o 
   7   0   1      403.01      474.25     11.97 o 
   9   0   1       60.60       59.20      6.83 o 
  11   0   1      283.58      292.59     14.59 o 
  13   0   1       46.69       37.23      6.94 o 
  15   0   1        9.15       12.74     11.33 o 
 -16   1   1        3.46        1.80      7.13 o 
 -15   1   1       14.65        8.43      6.38 o 
 -14   1   1        2.33        2.52      6.28 o 
 -13   1   1      415.88      410.43     12.72 o 
 -12   1   1       58.20       62.59      6.45 o 
 -11   1   1      174.41      168.39      7.22 o 
 -10   1   1       48.78       55.69      6.09 o 
  -9   1   1       26.44       23.10      2.81 o 
  -8   1   1       33.12       43.73      2.59 o 
  -7   1   1      444.74      465.38      7.98 o 
  -6   1   1        0.05       -1.46      1.26 o 
  -5   1   1     1048.97     1103.16     14.76 o 
  -4   1   1      777.37      771.40     11.31 o 
  -3   1   1     1487.61     1633.29     21.97 o 
  -2   1   1      124.37      107.83      1.71 o 
  -1   1   1     2479.73     1417.20     49.96 o 
   0   1   1     5304.86       -1.36      0.91 o 
   1   1   1     3134.78     3227.05     35.14 o 
   2   1   1        0.21       -1.25      0.83 o 
   3   1   1       56.44       38.74      2.05 o 
   4   1   1      498.71      516.10      7.43 o 
   5   1   1       30.67       18.74      1.76 o 
   6   1   1       53.06       48.32      2.57 o 
   7   1   1      527.80      514.01      9.60 o 
   8   1   1      457.08      464.11     10.20 o 
   9   1   1      206.21      219.55      7.12 o 
  10   1   1       64.03       68.41      4.74 o 
  11   1   1       17.51       23.01      3.81 o 
  12   1   1        9.26        5.13      3.74 o 
  13   1   1        2.06       -3.89      3.69 o 
  14   1   1       12.66       10.88      4.95 o 
  15   1   1       37.59       54.89      7.58 o 
  16   1   1       11.35       15.02      6.49 o 
 -16   2   1       12.60        7.83      7.21 o 
 -15   2   1        1.71        1.37      6.38 o 
 -14   2   1       64.36       63.23     10.65 o 
 -13   2   1      260.02      256.38      9.77 o 
 -12   2   1       14.75       12.80      3.85 o 
 -11   2   1       87.68       87.63      9.13 o 
 -10   2   1      258.86      251.28     10.47 o 
  -9   2   1      423.37      412.79      9.54 o 
  -8   2   1       70.28       72.23      3.91 o 
  -7   2   1      273.45      259.08      8.63 o 
  -6   2   1        2.77        2.85      1.57 o 
  -5   2   1      489.59      464.18      7.78 o 
  -4   2   1       53.48       58.02      2.00 o 
  -3   2   1     3566.97     3771.89     43.30 o 
  -2   2   1    15398.42    16047.30    163.72 o 
  -1   2   1     6706.22     7064.21     97.51 o 
   0   2   1      510.46      525.00      6.65 o 
   1   2   1      611.30      673.97      8.10 o 
   2   2   1     5242.77     5486.60     62.54 o 
   3   2   1       23.73       18.38      1.54 o 
   4   2   1     2287.71     2389.45     35.27 o 
   5   2   1      639.19      705.76     12.32 o 
   6   2   1      236.01      228.63      6.95 o 
   7   2   1      413.35      383.20      9.05 o 
   8   2   1       56.15       60.13      4.89 o 
   9   2   1      175.08      163.72      7.90 o 
  10   2   1        3.51        7.79      3.48 o 
  11   2   1        4.53        2.28      4.04 o 
  12   2   1       16.59        8.87      4.39 o 
  13   2   1       39.71       39.44      5.28 o 
  14   2   1       12.42       13.13      4.74 o 
  15   2   1        7.13        5.05      5.67 o 
  16   2   1       14.64       18.72      8.16 o 
 -16   3   1        0.15        3.79      6.79 o 
 -15   3   1        0.93       -9.52      7.39 o 
 -14   3   1      131.61      138.21     11.03 o 
 -13   3   1       58.05       54.22      5.24 o 
 -12   3   1        3.80       -1.56      3.89 o 
 -11   3   1       97.87       86.62      4.94 o 
 -10   3   1       14.52       17.41      3.49 o 
  -9   3   1      339.93      357.83      8.40 o 
  -8   3   1      493.90      486.77      9.65 o 
  -7   3   1       22.92       24.42      3.18 o 
  -6   3   1      479.36      499.10      7.65 o 
  -5   3   1     2552.96     2676.91     33.75 o 
  -4   3   1      269.60      314.27      5.72 o 
  -3   3   1     3222.86     3389.31     37.26 o 
  -2   3   1     2318.20     2564.06     28.35 o 
  -1   3   1     2803.87     3009.74     36.92 o 
   0   3   1      117.70      166.96      3.30 o 
   1   3   1      257.90      275.04      5.06 o 
   2   3   1      183.47      192.83      3.73 o 
   3   3   1      419.41      372.24      7.05 o 
   4   3   1     1826.53     1835.62     27.47 o 
   5   3   1      847.39      889.34     12.93 o 
   6   3   1      364.28      399.64     10.91 o 
   7   3   1     1522.54     1488.67     26.64 o 
   8   3   1      358.06      384.55     13.67 o 
   9   3   1      375.77      399.64     13.26 o 
  10   3   1       21.79       22.00      3.90 o 
  11   3   1       60.13       43.12      6.26 o 
  12   3   1      323.19      328.67     14.97 o 
  13   3   1       67.44       66.71      6.34 o 
  14   3   1        9.70        3.37      4.29 o 
  15   3   1       58.92       54.41      9.16 o 
  16   3   1       33.07       20.39      8.01 o 
 -16   4   1        0.03        2.87      7.06 o 
 -15   4   1       14.18        5.22      6.34 o 
 -14   4   1       77.59       87.90      8.54 o 
 -13   4   1       48.94       38.31      7.06 o 
 -12   4   1        0.79        1.27      3.08 o 
 -11   4   1      335.27      335.05      8.87 o 
 -10   4   1       78.13       75.39      5.12 o 
  -9   4   1      287.42      271.92      7.34 o 
  -8   4   1        0.88       -2.26      2.17 o 
  -7   4   1      223.58      223.70      5.19 o 
  -6   4   1       12.67        3.82      1.78 o 
  -5   4   1        2.54        2.33      1.69 o 
  -4   4   1       21.84       18.25      1.78 o 
  -3   4   1      222.23      247.32      4.44 o 
  -2   4   1      523.10      552.99      7.73 o 
  -1   4   1      837.90      963.15     12.98 o 
   0   4   1      421.65      410.41     10.29 o 
   1   4   1      325.91      306.95      6.25 o 
   2   4   1      345.43      369.41      6.45 o 
   3   4   1        0.90        0.33      1.37 o 
   4   4   1       48.77       33.66      2.42 o 
   5   4   1       64.85       55.18      3.07 o 
   6   4   1       26.71       28.64      2.46 o 
   7   4   1      427.45      414.12      9.46 o 
   8   4   1       19.26       24.77      3.41 o 
   9   4   1      564.73      572.92     12.57 o 
  10   4   1        1.78       -3.26      2.83 o 
  11   4   1        4.23        7.23      3.46 o 
  12   4   1       40.15       25.07      4.58 o 
  13   4   1       10.80       19.87      4.56 o 
  14   4   1       32.48       39.83      6.32 o 
  15   4   1        0.00       -5.49      6.40 o 
 -15   5   1        0.06       -1.45      6.48 o 
 -14   5   1       25.82       30.97      7.57 o 
 -13   5   1       46.41       60.02      6.45 o 
 -12   5   1       91.00       91.01      5.92 o 
 -11   5   1        0.26        2.11      2.89 o 
 -10   5   1      212.87      223.80      9.30 o 
  -9   5   1      195.27      206.68      6.62 o 
  -8   5   1      143.76      162.56      5.58 o 
  -7   5   1      126.65      122.09      4.41 o 
  -6   5   1     1375.85     1443.01     21.38 o 
  -5   5   1      853.85      933.44     14.61 o 
  -4   5   1      481.57      481.04      8.10 o 
  -3   5   1      108.45       94.86      3.04 o 
  -2   5   1     1688.08     1722.39     21.11 o 
  -1   5   1       83.40      117.03      3.19 o 
   0   5   1     1865.41     2058.59     28.11 o 
   1   5   1        8.82       10.36      1.62 o 
   2   5   1      198.47      230.39      5.12 o 
   3   5   1       19.75       24.28      2.04 o 
   4   5   1     3104.76     3150.85     46.10 o 
   5   5   1        3.20        4.53      2.15 o 
   6   5   1     1373.93     1389.36     22.61 o 
   7   5   1      109.56      101.53      4.38 o 
   8   5   1      175.60      182.90      6.55 o 
   9   5   1        4.72        5.88      3.16 o 
  10   5   1        0.03        2.54      3.24 o 
  11   5   1       44.24       37.00      4.59 o 
  12   5   1       68.37       76.97      5.97 o 
  13   5   1      130.83      140.36      9.01 o 
  14   5   1       90.58       87.11      8.72 o 
  15   5   1       21.41       24.59      8.25 o 
 -15   6   1        2.75        9.09      7.33 o 
 -14   6   1        0.78       -7.64      5.26 o 
 -13   6   1       12.81       20.26      5.19 o 
 -12   6   1      112.94      104.90      6.40 o 
 -11   6   1       21.13       16.84      4.08 o 
 -10   6   1      212.16      211.41      9.91 o 
  -9   6   1       31.59       30.33      4.17 o 
  -8   6   1      384.59      384.39      8.70 o 
  -7   6   1       42.94       38.92      3.77 o 
  -6   6   1      166.98      155.36      5.03 o 
  -5   6   1       79.25       79.46      3.47 o 
  -4   6   1        3.49        2.65      1.83 o 
  -3   6   1     2044.65     2135.39     29.80 o 
  -2   6   1     2126.82     2390.03     30.67 o 
  -1   6   1       94.46      144.51      4.67 o 
   0   6   1      109.03       90.70      3.57 o 
   1   6   1       36.40       30.91      2.29 o 
   2   6   1      329.47      315.75      6.56 o 
   3   6   1      711.02      783.91     11.87 o 
   4   6   1      221.29      212.43      5.25 o 
   5   6   1       98.94       99.55      4.38 o 
   6   6   1       13.35        7.55      2.77 o 
   7   6   1       50.65       48.12      3.67 o 
   8   6   1      985.44     1044.73     17.55 o 
   9   6   1       45.77       38.85      4.14 o 
  10   6   1       30.96       32.77      4.25 o 
  11   6   1       14.09       18.80      3.86 o 
  12   6   1        0.35        4.61      3.90 o 
  13   6   1       14.93        9.17      4.52 o 
  14   6   1        3.98       13.31      6.20 o 
  15   6   1       10.36        4.22      7.29 o 
 -14   7   1       45.01       58.86      9.37 o 
 -13   7   1        6.63        4.46      5.02 o 
 -12   7   1       73.07       71.10      7.62 o 
 -11   7   1       88.27       83.01      5.90 o 
 -10   7   1      488.53      512.85     15.12 o 
  -9   7   1       83.90       84.96      4.76 o 
  -8   7   1       22.61       22.56      3.15 o 
  -7   7   1       76.88       67.50      5.60 o 
  -6   7   1       13.05       17.57      2.92 o 
  -5   7   1        1.92        4.02      2.33 o 
  -4   7   1        1.40        4.73      2.14 o 
  -3   7   1     2111.91     2107.39     29.88 o 
  -2   7   1     1360.54     1408.93     19.41 o 
  -1   7   1       94.63       83.99      4.04 o 
   0   7   1      116.93      159.82      6.07 o 
   1   7   1      216.20      232.43      6.42 o 
   2   7   1       78.08       81.84      3.59 o 
   3   7   1       11.60       15.53      2.30 o 
   4   7   1      175.98      181.97      5.12 o 
   5   7   1      265.56      248.72      6.63 o 
   6   7   1      106.04       83.92      4.31 o 
   7   7   1      129.20      138.76      5.86 o 
   8   7   1       88.75       80.14      4.31 o 
   9   7   1       20.07       18.88      3.49 o 
  10   7   1       18.27       20.52      4.17 o 
  11   7   1       26.53       29.63      4.76 o 
  12   7   1        3.97        9.82      4.16 o 
  13   7   1       59.74       60.69      6.28 o 
  14   7   1       59.33       54.87      8.24 o 
 -14   8   1       29.79       49.95      9.24 o 
 -13   8   1       21.99       10.18      5.78 o 
 -12   8   1        5.52        2.71      4.24 o 
 -11   8   1       40.11       40.04      5.13 o 
 -10   8   1        2.10        5.16      3.74 o 
  -9   8   1       57.46       59.91      4.99 o 
  -8   8   1      957.91      895.22     21.56 o 
  -7   8   1        5.62        7.53      3.17 o 
  -6   8   1     1104.15     1130.13     18.42 o 
  -5   8   1      745.28      761.17     14.60 o 
  -4   8   1        0.45        2.05      3.48 o 
  -3   8   1      113.76      125.58      5.01 o 
  -2   8   1       91.59       88.83      3.81 o 
  -1   8   1        0.05        2.04      2.38 o 
   0   8   1      802.03      810.71     15.79 o 
   1   8   1       12.59       15.60      2.64 o 
   2   8   1     3090.11     3186.07     43.97 o 
   3   8   1      839.48      817.17     13.02 o 
   4   8   1      134.63      121.86      5.65 o 
   5   8   1      172.61      155.25      6.04 o 
   6   8   1       71.87       71.61      5.09 o 
   7   8   1       29.94       30.10      3.66 o 
   8   8   1        4.92        5.76      3.44 o 
   9   8   1       47.53       47.60      4.47 o 
  10   8   1      235.98      256.90      9.17 o 
  11   8   1       43.76       44.87      5.38 o 
  12   8   1      185.94      177.64     10.92 o 
  13   8   1       81.74       88.64      7.89 o 
 -13   9   1        7.62        0.22      5.95 o 
 -12   9   1       11.10       10.61      5.53 o 
 -11   9   1        0.00       -2.34      4.04 o 
 -10   9   1       67.77       73.75      5.97 o 
  -9   9   1       98.36      112.18      6.67 o 
  -8   9   1      102.47      102.09      5.95 o 
  -7   9   1      220.86      222.02      8.04 o 
  -6   9   1      335.42      340.02     17.01 o 
  -5   9   1        3.68        4.40      3.62 o 
  -4   9   1     2231.45     2145.20     33.94 o 
  -3   9   1       11.71       10.10      3.28 o 
  -2   9   1      740.82      711.38     12.61 o 
  -1   9   1      796.73      729.61     16.12 o 
   0   9   1      655.95      663.88     13.22 o 
   1   9   1      113.52      113.53      5.03 o 
   2   9   1       62.71       62.55      4.32 o 
   3   9   1      172.74      166.45      5.61 o 
   4   9   1       74.27       83.00      4.90 o 
   5   9   1       13.76       15.44      3.36 o 
   6   9   1       71.10       69.97      4.80 o 
   7   9   1       18.97       12.63      3.74 o 
   8   9   1      499.07      507.66     13.25 o 
   9   9   1       59.26       62.47      5.07 o 
  10   9   1      187.58      184.46      8.29 o 
  11   9   1       23.06       28.13      5.99 o 
  12   9   1       25.11       35.59      6.40 o 
  13   9   1       11.90       16.20      6.41 o 
 -12  10   1        0.18       -0.52      5.19 o 
 -11  10   1       36.87       37.14      5.68 o 
 -10  10   1        3.32        3.24      4.11 o 
  -9  10   1       10.82       17.14      4.69 o 
  -8  10   1        0.09       -3.23      3.49 o 
  -7  10   1       16.84       25.25      4.86 o 
  -6  10   1       20.91       21.87      4.47 o 
  -5  10   1       77.45       81.02      5.82 o 
  -4  10   1      303.07      285.14      9.45 o 
  -3  10   1       56.69       57.13      4.98 o 
  -2  10   1      215.20      189.82      7.53 o 
  -1  10   1      191.23      183.96      7.51 o 
   0  10   1       55.47       50.86      4.02 o 
   1  10   1        0.03       -0.31      2.74 o 
   2  10   1     1544.60     1425.16     24.31 o 
   3  10   1       25.04       32.82      3.41 o 
   4  10   1      714.67      702.78     16.22 o 
   5  10   1       89.82       88.04      6.02 o 
   6  10   1       52.28       53.80      5.57 o 
   7  10   1       31.09       30.21      4.98 o 
   8  10   1      275.44      245.95      9.74 o 
   9  10   1      106.56      104.37      6.16 o 
  10  10   1       79.80       80.26      7.71 o 
  11  10   1       36.43       43.42      6.66 o 
  12  10   1        0.63        1.36      7.03 o 
 -11  11   1       14.82       17.69      6.14 o 
 -10  11   1       19.67       14.97      5.58 o 
  -9  11   1        0.61       -6.86      4.58 o 
  -8  11   1       44.06       37.13      5.61 o 
  -7  11   1       21.98       18.89      4.80 o 
  -6  11   1        1.11        0.59      3.87 o 
  -5  11   1      343.41      315.10     10.60 o 
  -4  11   1       66.01       82.67      6.99 o 
  -3  11   1       43.34       37.99      4.86 o 
  -2  11   1       78.29       82.96      5.89 o 
  -1  11   1        4.32        6.55      3.77 o 
   0  11   1      413.67      392.65     11.43 o 
   1  11   1      293.47      263.66     19.60 o 
   2  11   1        3.13        8.67      4.47 o 
   3  11   1       14.18       13.58      4.91 o 
   4  11   1       11.12       17.41      5.24 o 
   5  11   1      137.91      126.77      8.29 o 
   6  11   1        2.23        5.21      4.86 o 
   7  11   1        1.90        0.26      5.01 o 
   8  11   1      100.97      116.74     11.70 o 
   9  11   1       74.41       75.25      7.30 o 
  10  11   1        1.46       -1.12      5.74 o 
  11  11   1       16.63       15.92      7.69 o 
 -10  12   1       65.74       75.50     11.17 o 
  -9  12   1      261.54      288.77     18.78 o 
  -8  12   1        1.07        0.95      5.41 o 
  -7  12   1        6.28        6.59      5.49 o 
  -6  12   1       13.91        0.79      4.90 o 
  -5  12   1        3.13       -5.62      4.99 o 
  -4  12   1       54.22       55.78      6.73 o 
  -3  12   1       51.82       49.26      6.41 o 
  -2  12   1       26.97       14.27      5.14 o 
  -1  12   1       30.82       35.05      5.79 o 
   0  12   1      498.45      497.47     15.69 o 
   1  12   1        4.57        8.21      5.06 o 
   2  12   1      286.29      268.79     15.13 o 
   3  12   1       96.42       87.10      7.40 o 
   4  12   1       66.12       77.19      7.35 o 
   5  12   1        2.08       -6.89      4.60 o 
   6  12   1       13.75        5.38      5.23 o 
   7  12   1       13.67       11.04      6.09 o 
   8  12   1        1.00        1.80      5.46 o 
   9  12   1        0.28       -7.42      6.32 o 
  10  12   1        0.51       -9.35      6.23 o 
  -9  13   1       31.18       22.16      7.84 o 
  -8  13   1      124.98      141.31     11.83 o 
  -7  13   1      134.40      142.19     13.49 o 
  -6  13   1       52.27       46.96      7.10 o 
  -5  13   1        0.25        5.34      5.71 o 
  -4  13   1       13.62       19.53      6.01 o 
  -3  13   1       65.26       66.38      7.47 o 
  -2  13   1        1.31       -2.40      4.68 o 
  -1  13   1       83.96       80.96      7.75 o 
   0  13   1       16.48       14.19      5.50 o 
   1  13   1       63.43       71.04      7.52 o 
   2  13   1        0.00       -5.44      4.66 o 
   3  13   1      140.42      147.95      9.59 o 
   4  13   1       28.98       32.89      6.52 o 
   5  13   1      147.20      153.07     10.03 o 
   6  13   1        1.68        1.40      5.84 o 
   7  13   1       26.37       34.27      7.06 o 
   8  13   1        0.37        5.35      8.46 o 
  -7  14   1      106.52       98.36      9.40 o 
  -6  14   1        7.51        8.36      6.42 o 
  -5  14   1       10.85       10.16      6.31 o 
  -4  14   1        4.02        4.56      6.03 o 
  -3  14   1      215.32      220.93     13.94 o 
  -2  14   1        3.62       11.83      6.78 o 
  -1  14   1      156.84      161.10     10.38 o 
   0  14   1       10.32       11.43      5.94 o 
   1  14   1       31.94       26.30      6.63 o 
   2  14   1       23.36       21.35      6.75 o 
   3  14   1        0.27       -7.66      5.11 o 
   4  14   1        0.25        9.02      6.00 o 
   5  14   1        8.11        2.33      6.11 o 
   6  14   1       48.39       41.51      7.77 o 
  -4  15   1       10.38        8.67      6.75 o 
  -3  15   1       15.67       15.66      6.77 o 
  -2  15   1        1.49       -3.27      8.38 o 
  -1  15   1      151.79      154.77     10.81 o 
   0  15   1       15.63       22.37      7.74 o 
   1  15   1        1.21       -6.62      5.85 o 
   2  15   1        2.26        2.32      6.09 o 
   3  15   1        1.58       -7.87      6.76 o 
 -16   0   2        6.33        7.44     11.75 o 
 -14   0   2       27.66       19.38     10.01 o 
 -12   0   2        5.44       14.20      4.96 o 
 -10   0   2      338.07      329.27     12.04 o 
  -8   0   2      356.19      370.04     11.59 o 
  -6   0   2      239.69      213.80      7.29 o 
  -4   0   2      193.29      174.33      4.39 o 
  -2   0   2    10691.94    10743.82    149.10 o 
   0   0   2      545.17      357.07      9.71 o 
   2   0   2     3320.59     3210.34     56.28 o 
   4   0   2    22085.71    22374.43    383.04 o 
   6   0   2    12781.25    13964.55    240.95 o 
   8   0   2      180.09      174.46      8.62 o 
  10   0   2      162.17      171.71     11.11 o 
  12   0   2       72.27       80.74      7.98 o 
  14   0   2       33.57       36.39      8.81 o 
  16   0   2        0.07       15.15      9.35 o 
 -16   1   2       61.86       65.81      9.55 o 
 -15   1   2        6.02        3.71      5.46 o 
 -14   1   2       23.13        8.29      5.95 o 
 -13   1   2       18.08        8.25      3.95 o 
 -12   1   2      161.98      163.35      7.35 o 
 -11   1   2        1.98        2.06      4.32 o 
 -10   1   2      997.38     1003.76     17.62 o 
  -9   1   2       84.00       81.86      3.50 o 
  -8   1   2      174.80      157.24      4.05 o 
  -7   1   2       24.84       30.25      2.21 o 
  -6   1   2       52.51       64.28      2.55 o 
  -5   1   2      463.82      476.46      7.72 o 
  -4   1   2      616.12      682.48     10.10 o 
  -3   1   2      126.71      129.15      2.84 o 
  -2   1   2     7443.76     7701.37     87.19 o 
  -1   1   2     2895.34     2978.30     36.29 o 
   0   1   2      608.97      635.65      7.41 o 
   1   1   2     2916.13     2938.43     28.26 o 
   2   1   2    15735.84    16247.53    184.35 o 
   3   1   2    23682.57    24674.90    280.36 o 
   4   1   2        2.05        0.41      1.44 o 
   5   1   2      142.50      109.63      3.36 o 
   6   1   2       30.56       23.43      2.37 o 
   7   1   2       25.41       37.35      3.23 o 
   8   1   2      482.09      478.58     11.87 o 
   9   1   2       45.77       44.43      4.11 o 
  10   1   2      200.79      187.91      6.98 o 
  11   1   2       52.48       48.64      4.67 o 
  12   1   2       15.98       15.69      4.15 o 
  13   1   2       17.55       16.15      4.65 o 
  14   1   2       10.70       14.51      5.02 o 
  15   1   2       11.69        8.76      5.90 o 
  16   1   2        9.57       17.26      6.86 o 
 -16   2   2       96.32       99.01     17.92 o 
 -15   2   2       24.28       10.15      6.60 o 
 -14   2   2        5.71        3.40      4.49 o 
 -13   2   2       11.59       16.31      4.27 o 
 -12   2   2        0.04       -2.65      3.32 o 
 -11   2   2      192.36      199.53      6.59 o 
 -10   2   2      430.70      434.70     11.80 o 
  -9   2   2       60.29       66.33      2.84 o 
  -8   2   2        3.84        4.62      1.68 o 
  -7   2   2      618.16      561.50      8.73 o 
  -6   2   2     1483.75     1487.98     18.51 o 
  -5   2   2       90.06       85.70      3.09 o 
  -4   2   2      167.93      178.48      3.59 o 
  -3   2   2       63.48       54.36      1.70 o 
  -2   2   2      981.02      974.82     11.99 o 
  -1   2   2     1745.29     1748.38     25.34 o 
   0   2   2    10028.29    10157.18    141.51 o 
   1   2   2    15860.53    16330.84    195.36 o 
   2   2   2     9749.98    10247.06    116.48 o 
   3   2   2      272.68      294.13      5.61 o 
   4   2   2     1433.77     1413.99     21.98 o 
   5   2   2     2268.37     2443.59     36.69 o 
   6   2   2        2.19        1.51      2.15 o 
   7   2   2      556.03      589.28     13.00 o 
   8   2   2      470.29      487.46     11.92 o 
   9   2   2       65.95       55.40      4.76 o 
  10   2   2      224.11      220.96      8.48 o 
  11   2   2        5.27        0.50      3.46 o 
  12   2   2       32.07       32.89      5.19 o 
  13   2   2       17.35       11.24      4.45 o 
  14   2   2        0.21        2.81      4.78 o 
  15   2   2       22.11       26.92      6.82 o 
  16   2   2        5.68       10.65      6.25 o 
 -16   3   2        2.72        5.84     10.66 o 
 -15   3   2        0.43       -0.02      6.42 o 
 -14   3   2      104.73      106.03      8.78 o 
 -13   3   2       79.50       84.82      5.80 o 
 -12   3   2      107.28      107.99      6.00 o 
 -11   3   2      480.73      493.47     10.55 o 
 -10   3   2      243.89      252.64      8.23 o 
  -9   3   2        5.58        6.82      1.99 o 
  -8   3   2       33.19       37.02      2.35 o 
  -7   3   2      200.25      170.91      4.85 o 
  -6   3   2      216.41      232.50      4.45 o 
  -5   3   2     1363.45     1418.94     18.63 o 
  -4   3   2     1247.41     1255.21     16.54 o 
  -3   3   2       84.73       96.73      2.42 o 
  -2   3   2     3471.04     3576.63     50.64 o 
  -1   3   2      188.58      222.04      3.61 o 
   0   3   2     3027.73     3243.30     53.04 o 
   1   3   2     1892.40     2082.65     27.79 o 
   2   3   2      153.25      188.53      4.33 o 
   3   3   2        2.55        4.50      1.73 o 
   4   3   2       11.08        9.64      1.65 o 
   5   3   2      253.42      267.83      6.62 o 
   6   3   2      328.82      302.79      8.18 o 
   7   3   2      850.38      888.59     17.71 o 
   8   3   2      184.11      194.23      7.25 o 
   9   3   2       21.31       22.93      4.01 o 
  10   3   2      219.62      208.00      8.13 o 
  11   3   2       44.93       53.41      5.29 o 
  12   3   2        8.33        6.56      4.54 o 
  13   3   2        2.11       -5.82      3.88 o 
  14   3   2        1.47        1.01      4.31 o 
  15   3   2       78.30      105.81      9.50 o 
 -16   4   2        0.46        3.58      7.20 o 
 -15   4   2       99.14       99.88     10.69 o 
 -14   4   2      121.41      110.92     10.40 o 
 -13   4   2        0.07       -1.30      3.88 o 
 -12   4   2       73.19       73.76      4.76 o 
 -11   4   2       13.60       18.07      3.31 o 
 -10   4   2      334.95      351.85     11.99 o 
  -9   4   2      171.59      169.52      5.26 o 
  -8   4   2      991.22     1002.12     15.22 o 
  -7   4   2      767.70      769.44     11.86 o 
  -6   4   2      154.47      119.75      3.92 o 
  -5   4   2      669.14      705.82     11.34 o 
  -4   4   2     1088.32     1143.15     14.91 o 
  -3   4   2       29.67       44.05      1.80 o 
  -2   4   2      166.74      156.54      4.12 o 
  -1   4   2     1027.45     1048.53     18.12 o 
   0   4   2      186.70      205.32      5.79 o 
   1   4   2      733.41      792.04     11.97 o 
   2   4   2     1926.72     1982.87     26.98 o 
   3   4   2      258.44      203.41      5.68 o 
   4   4   2        2.03        8.79      1.97 o 
   5   4   2      141.73      140.71      4.33 o 
   6   4   2        2.18        2.96      2.20 o 
   7   4   2       86.61       87.96      4.56 o 
   8   4   2        0.78        3.69      2.88 o 
   9   4   2       33.51       34.03      3.93 o 
  10   4   2      235.35      237.18     10.65 o 
  11   4   2       33.13       39.55      4.67 o 
  12   4   2      162.39      174.94      7.83 o 
  13   4   2        0.96       -5.10      3.80 o 
  14   4   2        0.05       -1.46      4.26 o 
  15   4   2        1.07       -7.66      9.96 o 
 -15   5   2       16.11       19.87      8.82 o 
 -14   5   2       33.98       40.17      7.92 o 
 -13   5   2        9.21       12.75      4.90 o 
 -12   5   2        0.37       -3.35      3.32 o 
 -11   5   2      102.69      108.09      5.84 o 
 -10   5   2       11.63       12.30      3.10 o 
  -9   5   2      194.24      213.09      6.50 o 
  -8   5   2       47.68       50.58      3.43 o 
  -7   5   2      270.10      296.27      8.18 o 
  -6   5   2      376.55      438.93      8.51 o 
  -5   5   2      360.72      374.40      6.98 o 
  -4   5   2      366.15      365.54      6.17 o 
  -3   5   2     4231.23     4726.42     54.89 o 
  -2   5   2     1471.03     1627.78     27.14 o 
  -1   5   2     1674.02     1813.85     23.42 o 
   0   5   2       94.16       76.79      2.82 o 
   1   5   2     1116.69     1172.97     18.30 o 
   2   5   2        1.44        0.27      1.57 o 
   3   5   2     1352.90     1511.36     20.18 o 
   4   5   2      258.89      264.64      6.45 o 
   5   5   2       56.84       53.55      3.33 o 
   6   5   2       26.48       24.07      2.76 o 
   7   5   2      885.25      891.48     15.18 o 
   8   5   2       78.50       73.42      4.70 o 
   9   5   2      598.38      581.75     13.02 o 
  10   5   2      146.80      155.29      6.82 o 
  11   5   2        5.91        4.29      3.56 o 
  12   5   2        3.06       -0.25      3.69 o 
  13   5   2        3.97        1.83      4.38 o 
  14   5   2       68.28       73.63      8.73 o 
  15   5   2       41.20       36.98      8.95 o 
 -15   6   2      241.48      248.18     15.24 o 
 -14   6   2        1.12        0.57      6.59 o 
 -13   6   2       57.50       48.44      6.33 o 
 -12   6   2        3.06        4.62      3.92 o 
 -11   6   2       31.07       27.10      4.29 o 
 -10   6   2       52.61       56.52      4.72 o 
  -9   6   2      354.83      360.88      7.91 o 
  -8   6   2      300.04      285.36     10.96 o 
  -7   6   2     1188.10     1120.71     17.79 o 
  -6   6   2       12.79       15.57      2.59 o 
  -5   6   2      681.28      715.73     11.64 o 
  -4   6   2        9.19        1.86      1.79 o 
  -3   6   2      107.19       96.45      4.74 o 
  -2   6   2      483.58      557.81      8.96 o 
  -1   6   2       45.02       44.72      2.56 o 
   0   6   2     1178.11     1373.68     21.49 o 
   1   6   2      439.71      519.30      9.04 o 
   2   6   2      336.62      412.90      8.35 o 
   3   6   2      158.62      152.48      4.53 o 
   4   6   2      143.07      168.83      5.33 o 
   5   6   2       62.99       66.52      3.87 o 
   6   6   2      200.71      204.54      6.46 o 
   7   6   2        1.10       -1.25      2.69 o 
   8   6   2      167.27      167.00      6.41 o 
   9   6   2        0.01        1.44      2.90 o 
  10   6   2        4.05        4.07      3.35 o 
  11   6   2      311.52      331.11     10.21 o 
  12   6   2        0.47        3.08      4.00 o 
  13   6   2        2.50        4.96      4.45 o 
  14   6   2        2.39        5.30      6.14 o 
 -14   7   2       51.10       58.96      9.21 o 
 -13   7   2        4.74        6.48      5.57 o 
 -12   7   2       22.76       19.98      4.45 o 
 -11   7   2        1.31        1.34      3.60 o 
 -10   7   2       16.65        9.11      4.74 o 
  -9   7   2      164.76      166.25      6.49 o 
  -8   7   2       56.83       58.85      4.43 o 
  -7   7   2      212.07      200.47      6.05 o 
  -6   7   2      129.96      152.58      5.17 o 
  -5   7   2      364.11      348.91      7.75 o 
  -4   7   2       73.99       67.15      3.76 o 
  -3   7   2      517.33      496.11      9.33 o 
  -2   7   2       30.04       32.76      2.83 o 
  -1   7   2       13.47       14.13      2.20 o 
   0   7   2     1895.80     1922.47     25.61 o 
   1   7   2      404.25      409.67      8.10 o 
   2   7   2       63.10       52.22      3.06 o 
   3   7   2      515.36      532.23      9.29 o 
   4   7   2      140.10      134.32      4.76 o 
   5   7   2       41.36       39.73      3.55 o 
   6   7   2       41.47       35.30      3.62 o 
   7   7   2        1.09       -1.05      2.61 o 
   8   7   2      292.12      288.10      8.58 o 
   9   7   2       24.45       20.29      3.83 o 
  10   7   2      119.35      121.78      6.44 o 
  11   7   2       19.18       30.37      5.16 o 
  12   7   2        5.09       -2.58      4.05 o 
  13   7   2       11.94       19.18      5.09 o 
  14   7   2       16.39       20.39      6.75 o 
 -14   8   2       46.04       48.82     13.85 o 
 -13   8   2        2.33        3.76      5.39 o 
 -12   8   2       10.32        6.83      4.29 o 
 -11   8   2       24.57       22.35      4.61 o 
 -10   8   2       92.89       94.49      8.03 o 
  -9   8   2       10.31        6.92      3.52 o 
  -8   8   2       10.12       11.26      3.56 o 
  -7   8   2        6.94        3.37      3.09 o 
  -6   8   2       14.02       15.94      3.44 o 
  -5   8   2     1540.13     1504.96     24.64 o 
  -4   8   2      460.97      471.98     10.68 o 
  -3   8   2      444.06      438.85      9.55 o 
  -2   8   2      545.52      581.38     10.37 o 
  -1   8   2        0.56        1.65      2.31 o 
   0   8   2       74.41       84.54      4.97 o 
   1   8   2      192.05      173.56      5.31 o 
   2   8   2       21.70       22.87      2.92 o 
   3   8   2     1469.88     1428.51     20.36 o 
   4   8   2        1.77        0.47      2.69 o 
   5   8   2     2531.25     2477.80     38.57 o 
   6   8   2      584.69      581.70     11.64 o 
   7   8   2      513.49      494.66     10.70 o 
   8   8   2      156.78      161.06      5.86 o 
   9   8   2       86.56       88.37      4.92 o 
  10   8   2       29.45       33.44      4.88 o 
  11   8   2       14.04       20.32      4.61 o 
  12   8   2       15.59       16.00      5.55 o 
  13   8   2      196.80      208.38     10.72 o 
 -13   9   2       20.86       19.62      7.90 o 
 -12   9   2       35.00       36.99      6.13 o 
 -11   9   2      444.88      419.66     19.15 o 
 -10   9   2       61.16       51.23      5.86 o 
  -9   9   2        3.93       -0.46      3.87 o 
  -8   9   2        0.03       -0.58      3.29 o 
  -7   9   2      290.63      271.16      8.65 o 
  -6   9   2      500.80      500.69     12.84 o 
  -5   9   2      379.48      350.20     10.29 o 
  -4   9   2       70.23       65.99      5.23 o 
  -3   9   2     1141.79     1062.19     21.14 o 
  -2   9   2       73.46       59.42      4.19 o 
  -1   9   2     1892.00     1819.73     29.07 o 
   0   9   2        0.15       -0.88      2.42 o 
   1   9   2      140.93      156.42      6.82 o 
   2   9   2     1337.35     1268.98     20.09 o 
   3   9   2     1247.62     1253.19     18.63 o 
   4   9   2       52.44       62.44      5.47 o 
   5   9   2       37.04       35.17      3.94 o 
   6   9   2      190.82      179.71      6.89 o 
   7   9   2       64.61       72.56      4.71 o 
   8   9   2       61.48       75.43      5.15 o 
   9   9   2       86.49      100.57      6.58 o 
  10   9   2       11.30       13.51      4.49 o 
  11   9   2      143.25      127.42      9.81 o 
  12   9   2       28.01       25.79      6.22 o 
  13   9   2        4.72        2.61      6.13 o 
 -12  10   2        8.07       17.66      8.22 o 
 -11  10   2       12.98       11.08      5.62 o 
 -10  10   2        8.76       12.43      4.82 o 
  -9  10   2       45.16       36.89      5.42 o 
  -8  10   2        4.03        1.01      4.03 o 
  -7  10   2       46.03       43.59      7.04 o 
  -6  10   2        3.39       -0.76      3.70 o 
  -5  10   2       20.65       19.95      4.20 o 
  -4  10   2        0.09        3.75      3.38 o 
  -3  10   2        5.95        4.54      3.39 o 
  -2  10   2        8.51        8.02      3.55 o 
  -1  10   2      147.41      116.03      6.13 o 
   0  10   2       64.78       61.60      5.04 o 
   1  10   2       85.23       97.98      5.86 o 
   2  10   2      183.99      153.72      6.15 o 
   3  10   2       83.28       80.06      4.38 o 
   4  10   2       15.91       17.57      3.63 o 
   5  10   2      558.86      510.58     13.41 o 
   6  10   2       10.29        6.64      4.30 o 
   7  10   2       78.31       72.14      6.05 o 
   8  10   2       11.72       12.71      4.25 o 
   9  10   2      161.37      168.03      8.07 o 
  10  10   2      126.83      133.01      9.85 o 
  11  10   2       84.06       68.97      8.46 o 
  12  10   2       32.26       32.83      8.59 o 
 -11  11   2       97.84      104.29      8.49 o 
 -10  11   2        1.51        2.60      5.31 o 
  -9  11   2      310.33      321.02     13.18 o 
  -8  11   2        0.05       -2.89      4.29 o 
  -7  11   2       91.36       98.08      6.86 o 
  -6  11   2        2.50       -0.21      4.44 o 
  -5  11   2        7.39        6.51      4.00 o 
  -4  11   2      194.97      179.34      8.03 o 
  -3  11   2       37.25       40.69      5.00 o 
  -2  11   2      449.09      394.97     11.77 o 
  -1  11   2       38.06       35.82      4.73 o 
   0  11   2       52.35       58.92      5.33 o 
   1  11   2       12.54        4.41      4.90 o 
   2  11   2        0.41       -2.71      4.12 o 
   3  11   2      269.00      248.61     10.60 o 
   4  11   2        7.16        9.10      4.99 o 
   5  11   2        0.91       -5.63      4.52 o 
   6  11   2       21.14       28.27      5.79 o 
   7  11   2        0.24       -0.99      4.78 o 
   8  11   2        0.97        1.18      5.20 o 
   9  11   2       21.31       30.99      6.25 o 
  10  11   2        1.64        5.68      6.90 o 
  11  11   2       85.47       81.83     10.39 o 
 -10  12   2       17.58       18.36      7.44 o 
  -9  12   2      103.39      107.99     10.37 o 
  -8  12   2       14.52        4.83      5.57 o 
  -7  12   2      143.27      155.11      8.60 o 
  -6  12   2      394.61      401.20     12.83 o 
  -5  12   2        0.24       -0.88      4.02 o 
  -4  12   2       29.98       25.44      4.76 o 
  -3  12   2       47.96       45.22      6.21 o 
  -2  12   2        6.30       10.25      4.96 o 
  -1  12   2       12.32        4.80      4.90 o 
   0  12   2       80.66       97.69     11.17 o 
   1  12   2      106.43      116.67      8.06 o 
   2  12   2       20.67       27.62      5.79 o 
   3  12   2      343.99      360.61     13.46 o 
   4  12   2        0.47        2.87      4.86 o 
   5  12   2      189.29      192.18     12.42 o 
   6  12   2      137.44      119.18     11.55 o 
   7  12   2        3.05        6.55      5.76 o 
   8  12   2        8.55        8.15      5.87 o 
   9  12   2       12.27        9.61      7.20 o 
  10  12   2        9.62        2.60      7.35 o 
  -9  13   2        5.78       -7.81      7.07 o 
  -8  13   2       74.15       67.26      9.29 o 
  -7  13   2        8.25        1.00      5.81 o 
  -6  13   2        8.71       -4.60      5.31 o 
  -5  13   2       14.19       15.77      5.74 o 
  -4  13   2       23.18       22.56      6.24 o 
  -3  13   2       89.33       90.40      8.13 o 
  -2  13   2        0.20        5.38      8.21 o 
  -1  13   2        8.78        9.15      5.26 o 
   0  13   2       55.54       73.04      7.50 o 
   1  13   2        6.76       10.35      5.30 o 
   2  13   2       22.51       24.92      5.90 o 
   3  13   2        1.81       -0.92      5.18 o 
   4  13   2        1.62       -7.12      4.75 o 
   5  13   2       18.87       18.82      6.43 o 
   6  13   2      280.65      292.78     13.45 o 
   7  13   2       23.44       19.22      6.78 o 
   8  13   2       69.20       66.06      8.66 o 
  -7  14   2       23.72       21.14      7.08 o 
  -6  14   2       49.87       61.37      8.26 o 
  -5  14   2       36.21       34.72      7.21 o 
  -4  14   2       75.49       78.84      8.33 o 
  -3  14   2       28.87       41.55      7.32 o 
  -2  14   2       16.22       14.34      6.31 o 
  -1  14   2        0.00       -6.53      5.14 o 
   0  14   2      216.61      186.93     10.92 o 
   1  14   2        0.02        4.63      5.87 o 
   2  14   2      119.31      126.77     10.10 o 
   3  14   2        0.20       -2.39      7.35 o 
   4  14   2        8.22        5.73      6.12 o 
   5  14   2       30.62       19.69      7.69 o 
   6  14   2        1.74        4.91      6.06 o 
  -4  15   2       57.25       64.55      8.38 o 
  -3  15   2      313.36      321.10     14.72 o 
  -2  15   2       13.82       13.82      6.81 o 
  -1  15   2       19.68       19.01      7.12 o 
   0  15   2      102.87      100.15     10.91 o 
   1  15   2        6.27        0.66      6.13 o 
   2  15   2       67.33       41.21      8.93 o 
   3  15   2       38.00       45.27      8.89 o 
 -15   0   3       56.74       49.35      9.93 o 
 -13   0   3       22.61       23.99      7.08 o 
 -11   0   3       64.54       62.82      5.82 o 
  -9   0   3       94.28       94.56      6.50 o 
  -7   0   3      889.47      868.01     28.12 o 
  -5   0   3      409.86      397.56     13.70 o 
  -3   0   3     4718.30     4974.31     85.12 o 
  -1   0   3      311.59      286.33      4.30 o 
   1   0   3     8685.74     8423.70    118.01 o 
   3   0   3        6.93       25.49      2.51 o 
   5   0   3     4329.14     4325.37     77.10 o 
   7   0   3     7983.17     7894.98    160.16 o 
   9   0   3      493.22      484.72     20.83 o 
  11   0   3      345.21      366.17     14.82 o 
  13   0   3       57.35       65.99      8.35 o 
  15   0   3       53.11       38.13     10.53 o 
 -16   1   3       12.64       20.64      7.69 o 
 -15   1   3       45.87       42.66      8.11 o 
 -14   1   3        9.72       17.49      5.28 o 
 -13   1   3       10.85       13.31      4.69 o 
 -12   1   3        2.00       -2.86      3.05 o 
 -11   1   3      275.17      248.02      8.30 o 
 -10   1   3      153.55      175.41      5.99 o 
  -9   1   3      750.06      746.21     13.53 o 
  -8   1   3      126.16      128.94      4.33 o 
  -7   1   3     1008.58      998.23     14.91 o 
  -6   1   3        7.66       12.94      1.50 o 
  -5   1   3       13.49       21.10      1.45 o 
  -4   1   3       97.52       96.04      3.37 o 
  -3   1   3     1736.50     1785.15     22.29 o 
  -2   1   3      447.20      386.03      5.36 o 
  -1   1   3      271.12      330.47      4.40 o 
   0   1   3      396.26      379.04      4.83 o 
   1   1   3     2289.76     2405.35     29.87 o 
   2   1   3     5200.50     5546.15     68.16 o 
   3   1   3      251.03      269.89      5.13 o 
   4   1   3     1144.81     1297.57     18.96 o 
   5   1   3     8541.50     8967.83    110.29 o 
   6   1   3    11594.62    12227.41    172.77 o 
   7   1   3       26.24       27.15      3.50 o 
   8   1   3       43.47       39.18      3.90 o 
   9   1   3       55.63       53.45      4.44 o 
  10   1   3        3.15        3.69      3.12 o 
  11   1   3      275.85      307.38      9.57 o 
  12   1   3       17.60       20.25      4.48 o 
  13   1   3       19.09       21.68      5.03 o 
  14   1   3        0.02       -0.82      4.72 o 
  15   1   3        0.02        1.17      5.64 o 
 -16   2   3        1.20        0.51      6.39 o 
 -15   2   3       42.17       38.15      8.27 o 
 -14   2   3        0.40       -3.36      6.80 o 
 -13   2   3      275.53      261.00     10.05 o 
 -12   2   3       90.02       90.10      5.42 o 
 -11   2   3       12.81        5.60      2.80 o 
 -10   2   3       16.21       21.50      2.75 o 
  -9   2   3       13.61       16.30      2.46 o 
  -8   2   3       23.90       28.21      2.33 o 
  -7   2   3      293.21      340.07      6.67 o 
  -6   2   3      296.49      293.13      7.44 o 
  -5   2   3      419.36      395.63      6.85 o 
  -4   2   3       39.54       44.08      2.60 o 
  -3   2   3     1800.61     1785.11     28.90 o 
  -2   2   3      178.04      176.31      3.31 o 
  -1   2   3      151.60      139.39      3.82 o 
   0   2   3      387.43      418.72      7.62 o 
   1   2   3        0.25        0.37      0.90 o 
   2   2   3      628.88      646.36      8.81 o 
   3   2   3     2546.78     2568.40     37.78 o 
   4   2   3     1482.04     1493.30     23.27 o 
   5   2   3     2700.69     2884.90     43.00 o 
   6   2   3      105.02      112.05      4.94 o 
   7   2   3      276.01      278.36      9.57 o 
   8   2   3      424.35      466.82     11.86 o 
   9   2   3       42.30       39.17      4.56 o 
  10   2   3       50.71       57.96      5.14 o 
  11   2   3      240.13      214.68      8.86 o 
  12   2   3       11.70       10.38      4.45 o 
  13   2   3       40.89       40.03      5.83 o 
  14   2   3       20.99       21.49      5.57 o 
  15   2   3        0.03       -0.72      5.15 o 
 -16   3   3        0.65        3.21      6.70 o 
 -15   3   3       27.39       19.38      7.67 o 
 -14   3   3       54.64       48.03     10.15 o 
 -13   3   3       12.51       11.27      5.75 o 
 -12   3   3       79.08       72.64      5.17 o 
 -11   3   3      563.39      568.49     13.84 o 
 -10   3   3      432.87      439.41      9.37 o 
  -9   3   3      567.50      538.66      9.71 o 
  -8   3   3     1088.32     1102.52     16.03 o 
  -7   3   3      581.01      589.92     10.29 o 
  -6   3   3       52.03       48.97      2.23 o 
  -5   3   3        4.95        8.26      1.52 o 
  -4   3   3      427.56      453.48      8.33 o 
  -3   3   3        0.38        0.49      0.82 o 
  -2   3   3      847.97      915.68     13.16 o 
  -1   3   3     7497.95     7854.30    109.89 o 
   0   3   3        0.80        1.42      0.76 o 
   1   3   3     2711.74     2833.60     37.45 o 
   2   3   3      229.31      255.48      7.11 o 
   3   3   3     1288.20     1233.13     17.79 o 
   4   3   3      721.02      773.57     12.46 o 
   5   3   3        0.62        8.21      2.38 o 
   6   3   3      140.01      132.99      5.45 o 
   7   3   3       18.73       15.59      3.28 o 
   8   3   3       63.79       59.90      4.81 o 
   9   3   3      107.91      108.46      6.21 o 
  10   3   3      158.99      166.41      8.65 o 
  11   3   3       18.73       13.88      4.15 o 
  12   3   3        6.92        9.80      4.59 o 
  13   3   3       24.05       21.33      5.21 o 
  14   3   3        2.44        3.15      4.85 o 
  15   3   3        9.28       10.73      5.57 o 
 -16   4   3        6.39        3.77      7.11 o 
 -15   4   3      114.32      100.60     10.61 o 
 -14   4   3       56.19       64.43      8.80 o 
 -13   4   3        0.25        2.08      3.98 o 
 -12   4   3      280.83      279.04     10.06 o 
 -11   4   3       66.48       68.08      4.53 o 
 -10   4   3       41.56       42.08      3.57 o 
  -9   4   3       31.67       27.88      2.92 o 
  -8   4   3      188.36      165.49      4.85 o 
  -7   4   3     1494.17     1606.90     21.75 o 
  -6   4   3      995.35     1041.51     15.75 o 
  -5   4   3     1635.23     1734.96     22.70 o 
  -4   4   3     1868.64     1902.15     28.53 o 
  -3   4   3     1334.60     1620.34     19.84 o 
  -2   4   3     3217.83     3663.24     45.24 o 
  -1   4   3     1507.73     1667.03     24.79 o 
   0   4   3      718.02      709.32     17.16 o 
   1   4   3        0.11       -0.91      1.10 o 
   2   4   3     2623.29     2638.72     38.33 o 
   3   4   3      515.86      489.15      8.43 o 
   4   4   3      363.43      373.61      7.71 o 
   5   4   3      835.54      820.87     13.42 o 
   6   4   3       26.22       17.96      4.02 o 
   7   4   3       15.38       19.68      3.54 o 
   8   4   3       13.40       12.48      3.25 o 
   9   4   3      108.36      120.19      5.76 o 
  10   4   3      166.91      174.38      8.87 o 
  11   4   3       19.75       18.77      4.06 o 
  12   4   3       92.07      106.62      6.59 o 
  13   4   3       53.98       53.90      5.97 o 
  14   4   3        9.44        6.41      4.61 o 
  15   4   3       13.78        8.76     10.24 o 
 -15   5   3       32.37       35.37      8.48 o 
 -14   5   3       91.87      106.17     10.47 o 
 -13   5   3      114.56      127.41      7.68 o 
 -12   5   3        3.70        8.37      3.74 o 
 -11   5   3        6.90        7.71      3.44 o 
 -10   5   3        0.25       -0.99      2.94 o 
  -9   5   3       21.47       23.29      3.13 o 
  -8   5   3       82.06       83.53      3.61 o 
  -7   5   3       39.88       41.64      3.08 o 
  -6   5   3      101.88      111.60      5.07 o 
  -5   5   3       62.53       66.54      2.86 o 
  -4   5   3        6.12       15.54      1.48 o 
  -3   5   3     1008.58     1153.83     15.92 o 
  -2   5   3      201.68      263.99      6.14 o 
  -1   5   3     3205.77     3523.84     46.63 o 
   0   5   3     2897.05     3314.29     69.71 o 
   1   5   3     1608.99     1755.77     24.33 o 
   2   5   3      541.35      499.90     11.17 o 
   3   5   3       11.19       14.61      1.96 o 
   4   5   3      196.21      202.37      5.69 o 
   5   5   3       22.76       27.76      2.70 o 
   6   5   3      127.24      149.04      5.02 o 
   7   5   3      184.55      173.08      6.27 o 
   8   5   3      158.77      163.62      6.40 o 
   9   5   3        1.83        2.39      3.11 o 
  10   5   3       45.46       44.90      4.65 o 
  11   5   3      112.98      113.24      6.47 o 
  12   5   3      128.10      117.74      6.97 o 
  13   5   3       53.06       50.42      5.90 o 
  14   5   3        0.30        6.06      6.25 o 
  15   5   3        0.06       -3.47      7.19 o 
 -15   6   3       95.62      141.10     12.22 o 
 -14   6   3       66.46       42.80      8.17 o 
 -13   6   3       41.58       51.13      6.16 o 
 -12   6   3      521.21      517.23     12.96 o 
 -11   6   3       43.21       46.60      5.25 o 
 -10   6   3        1.53        4.22      3.22 o 
  -9   6   3       60.13       66.83      6.13 o 
  -8   6   3      340.04      332.10      7.79 o 
  -7   6   3      489.80      477.86      9.54 o 
  -6   6   3      788.99      823.70     13.65 o 
  -5   6   3      766.02      818.76     14.81 o 
  -4   6   3     2832.05     2776.74     33.53 o 
  -3   6   3      118.97      117.05      3.44 o 
  -2   6   3      437.11      433.51      7.27 o 
  -1   6   3       18.84       32.01      2.33 o 
   0   6   3       43.28       42.24      2.15 o 
   1   6   3      102.49      116.81      3.92 o 
   2   6   3        0.08        2.58      1.86 o 
   3   6   3      197.52      254.44      5.98 o 
   4   6   3       21.46       21.83      2.76 o 
   5   6   3       72.64       92.23      5.62 o 
   6   6   3       71.21       57.75      3.74 o 
   7   6   3      312.67      316.86      8.01 o 
   8   6   3        3.30        3.86      2.96 o 
   9   6   3       32.68       36.31      4.16 o 
  10   6   3       20.61       22.50      4.22 o 
  11   6   3      110.29      108.86      6.56 o 
  12   6   3        8.84       16.03      4.48 o 
  13   6   3        0.05       -1.44      4.58 o 
  14   6   3       57.45       59.51      8.44 o 
 -14   7   3       32.13       37.86      8.42 o 
 -13   7   3       94.34      106.12      8.83 o 
 -12   7   3       56.85       61.94      5.75 o 
 -11   7   3      201.13      181.53      8.98 o 
 -10   7   3       35.13       35.29      4.38 o 
  -9   7   3       16.18       14.39      3.50 o 
  -8   7   3       78.55       67.24      4.51 o 
  -7   7   3      133.46      133.69      5.66 o 
  -6   7   3      148.58      171.61      6.22 o 
  -5   7   3       74.27       63.30      4.07 o 
  -4   7   3        2.33        7.15      2.83 o 
  -3   7   3      143.90      143.66      4.34 o 
  -2   7   3      804.74      743.78     16.09 o 
  -1   7   3      290.12      270.63      7.51 o 
   0   7   3     2539.82     2602.56     35.86 o 
   1   7   3      162.76      166.76      4.81 o 
   2   7   3       12.89       13.89      2.81 o 
   3   7   3      266.78      252.85      6.31 o 
   4   7   3        1.13       -0.72      2.78 o 
   5   7   3       20.55       37.77      3.56 o 
   6   7   3      228.44      236.55      6.83 o 
   7   7   3       10.25        4.35      2.81 o 
   8   7   3       71.88       75.13      4.62 o 
   9   7   3       17.99       20.78      3.87 o 
  10   7   3       30.92       31.65      4.57 o 
  11   7   3      163.56      152.85      7.60 o 
  12   7   3        2.46        5.80      4.89 o 
  13   7   3       30.77       44.81      6.50 o 
  14   7   3       37.83       59.83      9.70 o 
 -14   8   3        0.02       -2.98      6.60 o 
 -13   8   3        2.36        9.52      5.63 o 
 -12   8   3        9.01        4.06      4.93 o 
 -11   8   3      289.99      290.66     10.95 o 
 -10   8   3       46.34       39.41      5.30 o 
  -9   8   3        2.75        5.01      3.67 o 
  -8   8   3        1.22       -0.70      3.08 o 
  -7   8   3      192.18      188.82      7.56 o 
  -6   8   3        5.43        0.29      2.93 o 
  -5   8   3        8.21       10.38      3.85 o 
  -4   8   3        0.10       -3.43      3.00 o 
  -3   8   3       97.22       93.37      4.78 o 
  -2   8   3      859.87      879.04     16.09 o 
  -1   8   3     1682.69     1678.73     47.78 o 
   0   8   3       84.93       78.39      4.99 o 
   1   8   3       32.21       43.17      3.15 o 
   2   8   3       14.41       18.90      2.77 o 
   3   8   3       16.55       17.44      2.65 o 
   4   8   3      201.88      205.32      6.89 o 
   5   8   3       91.82      104.24      5.65 o 
   6   8   3      744.73      740.01     14.74 o 
   7   8   3        8.32       11.09      3.16 o 
   8   8   3      376.04      368.29      9.41 o 
   9   8   3      142.13      162.20      7.20 o 
  10   8   3      277.90      284.15     12.84 o 
  11   8   3       72.79       82.96      7.27 o 
  12   8   3       12.80       13.15      5.32 o 
  13   8   3        9.77        9.37      5.62 o 
 -13   9   3       29.84       41.67      7.58 o 
 -12   9   3        0.09       -6.38      4.25 o 
 -11   9   3       18.40       16.38      4.56 o 
 -10   9   3      171.36      174.50      8.60 o 
  -9   9   3       35.21       31.98      4.98 o 
  -8   9   3      865.33      829.64     16.99 o 
  -7   9   3      121.64      129.64      7.94 o 
  -6   9   3      199.99      180.29      7.53 o 
  -5   9   3      110.43      119.07      6.14 o 
  -4   9   3      678.28      672.87     23.40 o 
  -3   9   3     1523.16     1502.47     27.77 o 
  -2   9   3      490.68      432.70     11.41 o 
  -1   9   3       19.47       14.80      3.91 o 
   0   9   3     1760.71     1700.79     25.39 o 
   1   9   3      282.97      256.66      6.76 o 
   2   9   3      476.53      471.94     11.40 o 
   3   9   3        0.16        0.64      2.32 o 
   4   9   3       41.74       41.84      3.70 o 
   5   9   3      708.83      629.75     13.54 o 
   6   9   3      715.16      688.90     14.64 o 
   7   9   3        1.23        4.72      2.97 o 
   8   9   3        1.17        0.97      3.25 o 
   9   9   3       25.98       22.72      5.62 o 
  10   9   3       35.90       40.19      5.95 o 
  11   9   3       25.21       33.66      8.06 o 
  12   9   3       24.92       31.30      7.10 o 
 -12  10   3       10.90       17.42      5.88 o 
 -11  10   3        0.08        2.30      4.96 o 
 -10  10   3        0.90       -5.42      4.16 o 
  -9  10   3       80.30       72.07      6.45 o 
  -8  10   3       46.17       49.09      5.45 o 
  -7  10   3       29.64       18.83      5.89 o 
  -6  10   3      201.19      186.54      8.03 o 
  -5  10   3        0.83       -3.20      3.41 o 
  -4  10   3      201.33      189.74      7.77 o 
  -3  10   3       12.67        6.19      3.56 o 
  -2  10   3      116.76      114.40      6.11 o 
  -1  10   3       15.82       10.25      4.47 o 
   0  10   3        1.28        2.34      3.28 o 
   1  10   3       23.82       27.36      4.29 o 
   2  10   3      106.90       88.08      5.85 o 
   3  10   3      284.98      279.66      8.45 o 
   4  10   3     1050.96     1008.30     21.21 o 
   5  10   3       40.96       42.19      5.04 o 
   6  10   3       87.09       89.79      7.53 o 
   7  10   3        1.19        0.79      4.71 o 
   8  10   3       85.74       64.01      6.45 o 
   9  10   3        7.30       10.19      5.08 o 
  10  10   3        3.52        7.08      5.82 o 
  11  10   3        4.89       14.64      7.36 o 
 -11  11   3        0.01       -0.28      5.10 o 
 -10  11   3       99.87      115.81      9.07 o 
  -9  11   3       67.49       80.11      7.82 o 
  -8  11   3       75.85       71.55      6.47 o 
  -7  11   3        3.46       -1.78      5.98 o 
  -6  11   3      153.14      167.99      8.49 o 
  -5  11   3       24.27       17.35      4.52 o 
  -4  11   3       55.87       46.33      5.21 o 
  -3  11   3       11.84       10.38      5.14 o 
  -2  11   3       19.87       29.39      5.10 o 
  -1  11   3      384.82      336.59     10.61 o 
   0  11   3       23.74       29.17      4.63 o 
   1  11   3      343.73      285.30     10.34 o 
   2  11   3        0.77        0.71      3.61 o 
   3  11   3      147.33      153.40      6.67 o 
   4  11   3       36.56       38.19      6.05 o 
   5  11   3       24.88        6.23      5.01 o 
   6  11   3      100.89       94.84      7.97 o 
   7  11   3       59.09       50.77      6.80 o 
   8  11   3        8.55       -5.27      8.50 o 
   9  11   3        5.06       -1.73      5.07 o 
  10  11   3        7.19        2.28      6.90 o 
 -10  12   3       16.33       13.85      6.22 o 
  -9  12   3        7.19        7.25      5.74 o 
  -8  12   3       29.14       14.84      5.92 o 
  -7  12   3        3.73        5.16      4.93 o 
  -6  12   3      319.81      365.08     13.81 o 
  -5  12   3       56.82       53.96      5.89 o 
  -4  12   3      171.66      178.62      9.95 o 
  -3  12   3      193.08      186.84      8.46 o 
  -2  12   3        6.59       -0.08      4.16 o 
  -1  12   3        8.43        1.71      3.68 o 
   0  12   3       28.26       26.27      6.59 o 
   1  12   3       45.96       42.62      6.76 o 
   2  12   3        4.36        0.87      4.72 o 
   3  12   3       37.40       35.38      8.60 o 
   4  12   3      124.81      148.25      9.31 o 
   5  12   3        0.04       -7.75      5.37 o 
   6  12   3       92.81       80.28      8.05 o 
   7  12   3        0.50        0.41      5.57 o 
   8  12   3       65.50       58.98     10.91 o 
   9  12   3       49.54       54.20      8.03 o 
  -9  13   3        1.05       12.60      8.92 o 
  -8  13   3        7.98        0.83      6.49 o 
  -7  13   3        0.34       -4.50      5.41 o 
  -6  13   3       49.14       56.89      9.34 o 
  -5  13   3       95.57       93.41      9.06 o 
  -4  13   3        3.35       -1.77      5.21 o 
  -3  13   3        1.48       -4.47      4.62 o 
  -2  13   3       34.30       41.69      6.53 o 
  -1  13   3       16.31       10.67      5.18 o 
   0  13   3       65.36       72.42      7.42 o 
   1  13   3        1.88        0.98      5.10 o 
   2  13   3       43.84       39.66      6.77 o 
   3  13   3        9.42       10.57      5.82 o 
   4  13   3        5.95       -5.29      5.30 o 
   5  13   3        0.00       -2.74      5.37 o 
   6  13   3        0.21       -1.02      6.35 o 
   7  13   3       39.44       36.77      7.41 o 
   8  13   3       18.51       32.83      7.41 o 
  -7  14   3      115.62      114.17     15.06 o 
  -6  14   3        2.51        2.70      6.15 o 
  -5  14   3      256.20      276.34     13.10 o 
  -4  14   3      118.63      118.57      9.46 o 
  -3  14   3       62.26       63.66      7.94 o 
  -2  14   3       38.54       41.63      7.35 o 
  -1  14   3        4.54       -3.82      5.66 o 
   0  14   3       21.05       21.15      6.30 o 
   1  14   3       85.49       67.61      8.12 o 
   2  14   3        0.05        0.60      5.70 o 
   3  14   3      148.75      133.11     10.01 o 
   4  14   3        0.96        3.96      6.27 o 
   5  14   3       53.26       51.87      8.16 o 
   6  14   3        3.13        2.52      6.44 o 
  -3  15   3       15.67        5.53      7.35 o 
  -2  15   3       28.06       34.77      7.40 o 
  -1  15   3       98.11       92.00      9.93 o 
   0  15   3      391.94      411.27     16.27 o 
   1  15   3       29.75       26.45      9.57 o 
   2  15   3       21.28       23.28      6.92 o 
 -16   0   4       60.80       84.86     17.70 o 
 -14   0   4       44.34       40.44      8.90 o 
 -12   0   4       56.39       57.95      8.18 o 
 -10   0   4        0.03       -0.05      3.41 o 
  -8   0   4      449.43      519.11     13.98 o 
  -6   0   4        2.69        3.34      1.92 o 
  -4   0   4     1976.06     1910.78     44.66 o 
  -2   0   4       16.26       16.61      1.52 o 
   0   0   4     2262.16     2443.63     35.11 o 
   2   0   4     1114.63     1132.04     21.70 o 
   4   0   4       91.90       66.78      4.35 o 
   6   0   4        1.41        6.98      3.74 o 
   8   0   4     1970.66     2015.24     46.19 o 
  10   0   4     1204.47     1150.26     30.34 o 
  12   0   4        1.43       -0.51      5.06 o 
  14   0   4      137.31      139.64     11.64 o 
 -16   1   4        0.10       -6.73      7.46 o 
 -15   1   4        0.52        1.07      8.79 o 
 -14   1   4       43.80       52.48      8.49 o 
 -13   1   4        3.44       -3.68      5.73 o 
 -12   1   4       80.98       74.86      7.19 o 
 -11   1   4       54.80       49.88      4.37 o 
 -10   1   4      110.25      100.17      4.04 o 
  -9   1   4        7.35        1.32      2.10 o 
  -8   1   4     1826.56     1789.14     27.44 o 
  -7   1   4     1314.35     1410.57     26.51 o 
  -6   1   4     1327.33     1342.55     20.59 o 
  -5   1   4     1025.86     1055.05     20.01 o 
  -4   1   4       79.16       74.00      1.99 o 
  -3   1   4     1635.18     1767.04     22.19 o 
  -2   1   4      813.63      881.37     10.95 o 
  -1   1   4      744.89      728.35      8.32 o 
   0   1   4     3318.81     3491.65     40.55 o 
   1   1   4      568.57      584.61      8.49 o 
   2   1   4     3128.55     3205.39     37.96 o 
   3   1   4        1.70       -0.23      1.33 o 
   4   1   4      245.94      244.28      5.27 o 
   5   1   4     1652.69     1895.78     29.52 o 
   6   1   4     1021.67      988.02     17.40 o 
   7   1   4      798.01      878.39     16.32 o 
   8   1   4     2663.83     2663.13     41.58 o 
   9   1   4     3462.63     3523.66     54.10 o 
  10   1   4       12.59        9.57      3.67 o 
  11   1   4        7.07       11.11      3.91 o 
  12   1   4       43.64       45.73      5.72 o 
  13   1   4        7.91       14.00      5.98 o 
  14   1   4       48.99       44.92      6.54 o 
  15   1   4        7.98        9.08      5.73 o 
 -16   2   4       42.79       54.87      9.92 o 
 -15   2   4       10.32       10.10      6.90 o 
 -14   2   4      179.07      177.22     10.84 o 
 -13   2   4      137.10      151.91      7.98 o 
 -12   2   4      100.14      101.59      5.47 o 
 -11   2   4        3.26       -0.56      2.83 o 
 -10   2   4      204.79      194.28      8.84 o 
  -9   2   4      123.51      127.02      4.67 o 
  -8   2   4      310.84      337.95      6.46 o 
  -7   2   4       43.47       49.63      2.32 o 
  -6   2   4       61.50       56.40      2.37 o 
  -5   2   4      821.71      831.41     15.05 o 
  -4   2   4        3.12       -1.81      1.20 o 
  -3   2   4      568.98      530.63      8.37 o 
  -2   2   4     3111.40     3227.74     42.64 o 
  -1   2   4      622.00      654.61      9.65 o 
   0   2   4      138.87      149.62      4.31 o 
   1   2   4       15.11       20.65      1.56 o 
   2   2   4      164.50      160.64      4.41 o 
   3   2   4      266.00      292.26      5.99 o 
   4   2   4      274.19      258.02      5.94 o 
   5   2   4       43.96       57.92      3.67 o 
   6   2   4      138.99      124.77      6.48 o 
   7   2   4      243.32      269.42      8.43 o 
   8   2   4      390.77      372.94     12.12 o 
   9   2   4       18.18       16.04      4.06 o 
  10   2   4        0.04       -4.76      3.17 o 
  11   2   4       29.29       28.60      4.80 o 
  12   2   4       52.27       55.74      6.09 o 
  13   2   4        0.99        0.05      4.27 o 
  14   2   4       76.19       69.18      7.40 o 
  15   2   4        0.75       -7.61      5.07 o 
 -16   3   4       21.29        7.40      7.32 o 
 -15   3   4       33.66       26.42      7.57 o 
 -14   3   4       22.74       22.60      6.90 o 
 -13   3   4        7.59       -0.20      6.30 o 
 -12   3   4      133.90      140.41      7.88 o 
 -11   3   4      176.67      171.11      5.80 o 
 -10   3   4        2.39        1.30      2.43 o 
  -9   3   4      487.96      488.69      8.85 o 
  -8   3   4     1200.51     1232.35     17.53 o 
  -7   3   4     1137.96     1239.86     18.50 o 
  -6   3   4      537.40      540.49      8.38 o 
  -5   3   4     1063.20     1105.08     15.66 o 
  -4   3   4     1051.32     1021.09     13.01 o 
  -3   3   4     1814.10     1958.39     26.76 o 
  -2   3   4        8.39        9.60      2.06 o 
  -1   3   4      308.06      341.33      8.52 o 
   0   3   4      389.68      341.41      6.10 o 
   1   3   4       39.08       43.29      1.96 o 
   2   3   4     4268.05     4206.13     55.53 o 
   3   3   4       24.08       25.61      1.80 o 
   4   3   4      811.22      870.15     16.44 o 
   5   3   4       51.54       41.72      3.47 o 
   6   3   4      240.58      230.60      7.41 o 
   7   3   4       11.45        7.88      3.07 o 
   8   3   4       25.57       24.51      3.99 o 
   9   3   4      158.80      161.78      7.33 o 
  10   3   4        2.61        2.03      3.43 o 
  11   3   4        4.58       -2.26      3.69 o 
  12   3   4        4.54       -0.07      4.17 o 
  13   3   4       13.98        7.91      4.87 o 
  14   3   4        1.10        2.75      4.84 o 
  15   3   4       14.50        7.76      5.73 o 
 -16   4   4        7.75       15.29      7.50 o 
 -15   4   4       19.23       23.60      8.14 o 
 -14   4   4      317.42      297.57     14.97 o 
 -13   4   4       32.66       37.48      9.63 o 
 -12   4   4      290.35      275.76     14.42 o 
 -11   4   4        5.36        4.25      3.07 o 
 -10   4   4        0.07        0.98      2.54 o 
  -9   4   4      163.16      156.03      4.83 o 
  -8   4   4       24.64       37.95      3.00 o 
  -7   4   4      105.43      102.75      3.39 o 
  -6   4   4      304.23      337.90      6.70 o 
  -5   4   4     1486.58     1427.34     20.53 o 
  -4   4   4     3546.23     4024.63     49.89 o 
  -3   4   4     2263.82     2506.06     34.01 o 
  -2   4   4     1248.34     1315.01     20.05 o 
  -1   4   4      564.27      589.27     10.02 o 
   0   4   4     3792.35     4402.34     62.30 o 
   1   4   4      660.99      662.10     10.09 o 
   2   4   4      561.73      598.31     10.37 o 
   3   4   4     1302.21     1328.57     18.17 o 
   4   4   4      272.03      262.05      6.01 o 
   5   4   4     1208.05     1205.52     18.58 o 
   6   4   4      470.10      471.91     10.25 o 
   7   4   4       79.62       79.93      4.58 o 
   8   4   4      202.60      203.01      8.26 o 
   9   4   4        7.50        5.68      3.14 o 
  10   4   4       18.56       15.43      3.76 o 
  11   4   4       22.89       24.05      4.54 o 
  12   4   4      163.37      189.40      8.35 o 
  13   4   4       57.12       65.10      6.27 o 
  14   4   4       11.31        9.50      4.95 o 
  15   4   4       28.79       37.00      7.18 o 
 -15   5   4        7.62        8.84      8.63 o 
 -14   5   4       22.99       28.02      7.52 o 
 -13   5   4       32.06       19.00      5.68 o 
 -12   5   4       71.79       77.60      6.27 o 
 -11   5   4      264.26      272.10      8.57 o 
 -10   5   4       10.91       10.03      3.30 o 
  -9   5   4      281.80      277.04      7.82 o 
  -8   5   4        6.13       10.49      2.34 o 
  -7   5   4        9.15        5.40      2.23 o 
  -6   5   4       98.88      127.28      4.33 o 
  -5   5   4       16.16       14.51      2.53 o 
  -4   5   4      153.53      161.97      4.08 o 
  -3   5   4       12.14       24.51      1.85 o 
  -2   5   4      116.69      104.69      3.41 o 
  -1   5   4      503.35      532.78     11.90 o 
   0   5   4      278.97      341.63      6.04 o 
   1   5   4      498.10      523.06      8.88 o 
   2   5   4     1741.73     1762.69     29.53 o 
   3   5   4      618.39      666.71     11.10 o 
   4   5   4      602.72      598.66     10.56 o 
   5   5   4        4.55        5.18      2.29 o 
   6   5   4        0.28        1.09      2.39 o 
   7   5   4       19.80       27.24      3.61 o 
   8   5   4      148.15      151.59      6.23 o 
   9   5   4        0.10       -4.25      2.84 o 
  10   5   4       72.21       71.55      5.33 o 
  11   5   4       94.10      106.85      6.58 o 
  12   5   4        0.35        2.21      3.97 o 
  13   5   4        7.07        6.12      5.15 o 
  14   5   4       41.83       41.25      6.90 o 
 -15   6   4        3.67        2.66      6.74 o 
 -14   6   4       41.45       45.24      8.31 o 
 -13   6   4      364.94      363.37     14.54 o 
 -12   6   4       44.75       39.94      6.87 o 
 -11   6   4      394.93      367.90     10.48 o 
 -10   6   4      102.93      110.28      5.82 o 
  -9   6   4      489.75      460.00     12.08 o 
  -8   6   4      193.81      216.01      7.40 o 
  -7   6   4      139.09      146.95      5.56 o 
  -6   6   4       34.24       40.65      3.25 o 
  -5   6   4     1165.93     1220.38     18.58 o 
  -4   6   4      869.30      844.67     13.58 o 
  -3   6   4     1318.48     1480.67     25.00 o 
  -2   6   4      129.62      169.11      4.54 o 
  -1   6   4     1342.72     1370.73     21.68 o 
   0   6   4      388.95      391.14      8.88 o 
   1   6   4       31.84       31.82      2.22 o 
   2   6   4       38.19       43.80      2.78 o 
   3   6   4        6.99       10.96      2.49 o 
   4   6   4        1.78        0.84      2.25 o 
   5   6   4        0.65       -1.64      2.48 o 
   6   6   4      225.20      242.57      6.80 o 
   7   6   4      101.24       83.80      5.45 o 
   8   6   4        0.15        3.60      2.99 o 
   9   6   4        8.22        8.84      4.52 o 
  10   6   4      210.70      199.69      7.98 o 
  11   6   4        0.22       -2.15      3.74 o 
  12   6   4        1.89        2.50      3.96 o 
  13   6   4        9.97       23.55      6.58 o 
  14   6   4       19.34       18.21      9.48 o 
 -14   7   4       54.44       58.56      9.27 o 
 -13   7   4       71.27       70.56     13.32 o 
 -12   7   4      281.83      274.29      9.62 o 
 -11   7   4        1.53        4.43      3.73 o 
 -10   7   4       64.94       72.49      5.81 o 
  -9   7   4      145.27      147.63      7.15 o 
  -8   7   4      227.45      213.08      8.04 o 
  -7   7   4       47.21       34.01      3.74 o 
  -6   7   4       22.85       15.97      3.17 o 
  -5   7   4       83.95       81.49      4.42 o 
  -4   7   4       29.68       36.65      3.92 o 
  -3   7   4        6.66       11.48      2.47 o 
  -2   7   4      141.01      115.00      4.50 o 
  -1   7   4      308.81      303.34      7.36 o 
   0   7   4      155.79      177.41      5.40 o 
   1   7   4      519.67      495.65      9.77 o 
   2   7   4      555.78      507.87     10.15 o 
   3   7   4     2949.47     2833.94     46.77 o 
   4   7   4      139.71      146.04      5.72 o 
   5   7   4       11.05       11.05      2.86 o 
   6   7   4       29.54       26.28      3.33 o 
   7   7   4       77.84       79.23      4.51 o 
   8   7   4      264.16      268.07     10.27 o 
   9   7   4        2.40       -2.05      3.60 o 
  10   7   4      104.84       98.90     10.27 o 
  11   7   4       59.74       65.78      9.08 o 
  12   7   4        5.86       -3.41      5.37 o 
  13   7   4       23.10       21.06      7.02 o 
 -14   8   4       35.14       22.85      7.73 o 
 -13   8   4      213.72      215.86     13.68 o 
 -12   8   4        1.97       -3.21      4.31 o 
 -11   8   4        1.62       -0.13      3.87 o 
 -10   8   4       13.91       11.31      4.43 o 
  -9   8   4       14.29       14.64      4.14 o 
  -8   8   4      760.95      719.96     14.87 o 
  -7   8   4      137.30      127.90      5.79 o 
  -6   8   4       54.15       50.72      4.67 o 
  -5   8   4       15.23       12.26      3.76 o 
  -4   8   4      193.52      183.67      6.91 o 
  -3   8   4       16.92       14.95      3.46 o 
  -2   8   4       22.53       23.00      4.14 o 
  -1   8   4       38.89       34.12      3.88 o 
   0   8   4      637.71      607.50     12.56 o 
   1   8   4       81.09       71.06      3.60 o 
   2   8   4     2059.27     2019.76     31.41 o 
   3   8   4      953.89      916.41     19.01 o 
   4   8   4       36.71       33.14      3.73 o 
   5   8   4        4.27       10.26      3.46 o 
   6   8   4        0.70       -0.28      2.65 o 
   7   8   4      223.26      233.41      9.16 o 
   8   8   4      109.94      121.19      6.11 o 
   9   8   4      129.29      135.15      6.77 o 
  10   8   4        7.53       10.14      4.64 o 
  11   8   4       10.83       17.80      8.91 o 
  12   8   4        6.86        4.38      5.91 o 
  13   8   4      100.56      112.62      9.81 o 
 -13   9   4        3.79       -2.19     10.61 o 
 -12   9   4      107.30      108.44      7.99 o 
 -11   9   4       11.60        9.55      4.38 o 
 -10   9   4        0.69       -2.28      3.95 o 
  -9   9   4       30.79       27.43      4.83 o 
  -8   9   4        8.63        6.25      3.56 o 
  -7   9   4      477.91      496.34     11.94 o 
  -6   9   4       76.55       69.27      5.32 o 
  -5   9   4      577.68      580.16     13.84 o 
  -4   9   4       50.46       68.89      5.42 o 
  -3   9   4      690.03      666.56     15.04 o 
  -2   9   4      720.59      711.41     15.77 o 
  -1   9   4      841.05      827.55     15.79 o 
   0   9   4     1868.66     1837.46     29.67 o 
   1   9   4      328.77      285.41      8.29 o 
   2   9   4       89.02       84.90      5.73 o 
   3   9   4     1023.11      972.21     15.34 o 
   4   9   4      254.40      254.83     10.57 o 
   5   9   4        0.16        0.33      2.99 o 
   6   9   4        8.94        5.07      3.51 o 
   7   9   4      239.92      252.73      8.75 o 
   8   9   4       64.93       54.93      5.30 o 
   9   9   4      188.27      186.33     15.73 o 
  10   9   4        0.14        3.23      5.24 o 
  11   9   4        0.07        4.90      5.81 o 
  12   9   4        0.36        6.63     13.53 o 
 -12  10   4       11.76       18.21      5.86 o 
 -11  10   4       51.38       68.20      7.61 o 
 -10  10   4       13.96        7.20      4.66 o 
  -9  10   4        6.20        2.38      4.09 o 
  -8  10   4        2.52       -2.45      3.73 o 
  -7  10   4       17.67       12.22      4.10 o 
  -6  10   4      193.90      196.42      8.24 o 
  -5  10   4       16.36       10.81      3.94 o 
  -4  10   4        2.31        7.37      3.72 o 
  -3  10   4      327.15      298.42     10.36 o 
  -2  10   4       44.43       42.77      4.54 o 
  -1  10   4       98.18       97.47      6.85 o 
   0  10   4       18.71       13.56      3.28 o 
   1  10   4      241.52      221.03      7.47 o 
   2  10   4       61.89       54.83      9.77 o 
   3  10   4        6.57        3.98      3.16 o 
   4  10   4      112.33      100.94      6.41 o 
   5  10   4      172.41      158.12      8.31 o 
   6  10   4      118.43       99.39      9.36 o 
   7  10   4      991.32      961.57     22.01 o 
   8  10   4        0.18       -2.28      4.70 o 
   9  10   4       63.23       67.21      9.11 o 
  10  10   4        2.30        3.55      5.60 o 
  11  10   4        7.20        5.45      6.99 o 
 -11  11   4       14.86       -0.40      5.84 o 
 -10  11   4       44.26       33.44      6.64 o 
  -9  11   4      218.36      207.70     11.37 o 
  -8  11   4        4.74        7.05      5.05 o 
  -7  11   4      320.54      340.51     11.41 o 
  -6  11   4       76.93       93.13      7.56 o 
  -5  11   4       55.26       49.13      5.48 o 
  -4  11   4       13.59       13.35      4.60 o 
  -3  11   4        0.25       -1.87      3.62 o 
  -2  11   4       24.53       27.64      4.45 o 
  -1  11   4        8.10        2.30      3.74 o 
   0  11   4       30.55       25.59      4.57 o 
   1  11   4      109.84      121.90      8.02 o 
   2  11   4      211.40      167.93      7.81 o 
   3  11   4        1.32        2.85      3.46 o 
   4  11   4      143.79      130.38      7.28 o 
   5  11   4       17.99       16.16      5.62 o 
   6  11   4      175.51      180.25     10.03 o 
   7  11   4      137.83      150.36      9.44 o 
   8  11   4       58.00       63.85      7.02 o 
   9  11   4       49.28       63.81      7.38 o 
  10  11   4       62.53       43.95      9.16 o 
 -10  12   4      114.25      112.89     11.07 o 
  -9  12   4       15.98       14.67      6.20 o 
  -8  12   4       84.44       83.60      8.30 o 
  -7  12   4       27.46       37.38      5.70 o 
  -6  12   4       59.18       54.10      6.07 o 
  -5  12   4      126.76      125.03      7.56 o 
  -4  12   4       18.32       13.86      4.58 o 
  -3  12   4      355.58      385.73     12.11 o 
  -2  12   4      104.37       97.00      6.75 o 
  -1  12   4      109.64      117.22      7.06 o 
   0  12   4       41.90       35.91      5.18 o 
   1  12   4       53.35       32.91      5.86 o 
   2  12   4       13.05       14.28      5.26 o 
   3  12   4        0.12       -4.49      6.33 o 
   4  12   4      120.15      135.38      9.17 o 
   5  12   4       27.53       25.24      6.27 o 
   6  12   4        4.45        0.85      6.06 o 
   7  12   4       48.22       44.69      6.88 o 
   8  12   4        2.14        7.12      6.11 o 
   9  12   4        7.41       12.04      6.61 o 
  -8  13   4        7.04       18.17      7.01 o 
  -7  13   4       26.86       25.81      9.10 o 
  -6  13   4        1.09       -1.27      5.38 o 
  -5  13   4        5.91       -1.29      5.31 o 
  -4  13   4        9.76        8.44      5.53 o 
  -3  13   4      120.76      125.76      8.79 o 
  -2  13   4       96.20      100.03      8.19 o 
  -1  13   4       50.86       49.88      6.77 o 
   0  13   4        0.02       -2.42      4.92 o 
   1  13   4       61.22       63.90      7.29 o 
   2  13   4       36.79       26.95      6.44 o 
   3  13   4        4.04       10.27      9.12 o 
   4  13   4        4.08        8.23      5.60 o 
   5  13   4       43.62       44.77      7.38 o 
   6  13   4        1.15        1.00      5.73 o 
   7  13   4        3.34       -3.87      5.65 o 
  -6  14   4       89.04       90.44      8.72 o 
  -5  14   4        9.31        3.22      6.16 o 
  -4  14   4      108.22      109.35     16.74 o 
  -3  14   4        9.37       12.57      6.28 o 
  -2  14   4      487.11      518.35     17.61 o 
  -1  14   4      152.06      150.93     10.05 o 
   0  14   4       35.24       43.37      7.29 o 
   1  14   4       21.46       25.83      6.69 o 
   2  14   4       15.54       13.62     10.10 o 
   3  14   4        0.35        4.05      5.96 o 
   4  14   4       87.66       89.77      9.09 o 
   5  14   4        3.37        0.84      6.16 o 
  -3  15   4       23.92       37.06      7.51 o 
  -2  15   4        2.06       -0.86      6.00 o 
  -1  15   4       75.49       81.49      8.87 o 
   0  15   4       41.99       54.56     11.37 o 
   1  15   4       31.92       42.54      7.73 o 
   2  15   4       48.55       66.04      8.71 o 
 -15   0   5        0.27       -4.47     10.42 o 
 -13   0   5       27.78       26.85     19.02 o 
 -11   0   5      254.70      278.26     14.49 o 
  -9   0   5        0.26       -2.07      2.82 o 
  -7   0   5      113.35      128.32      5.28 o 
  -5   0   5     4710.23     5005.86     99.40 o 
  -3   0   5      861.87      932.07     14.26 o 
  -1   0   5     1269.63     1280.61     17.68 o 
   1   0   5       22.68       24.25      2.53 o 
   3   0   5      385.52      377.35      9.59 o 
   5   0   5     1569.29     1606.48     36.45 o 
   7   0   5      253.99      281.04     11.29 o 
   9   0   5       25.85       20.46      5.72 o 
  11   0   5      539.94      484.74     20.13 o 
  13   0   5       60.19       41.51      7.97 o 
  15   0   5        6.27       13.40      9.47 o 
 -16   1   5        0.42        3.34      8.48 o 
 -15   1   5       75.22       93.10     12.22 o 
 -14   1   5       62.59       48.41      6.79 o 
 -13   1   5       11.26       11.36      4.37 o 
 -12   1   5       36.09       45.58      6.19 o 
 -11   1   5       70.81       73.97      4.77 o 
 -10   1   5       86.77      103.67      5.04 o 
  -9   1   5       90.00      103.10      7.18 o 
  -8   1   5       15.94        7.16      1.89 o 
  -7   1   5      760.36      695.47     11.21 o 
  -6   1   5        0.84       -0.52      1.47 o 
  -5   1   5     6138.02     6272.98     81.37 o 
  -4   1   5     5129.93     5680.12     64.78 o 
  -3   1   5      707.43      702.72      9.19 o 
  -2   1   5     2310.54     2395.95     32.02 o 
  -1   1   5      816.63      866.10     11.00 o 
   0   1   5      515.23      563.42      7.20 o 
   1   1   5     1097.46     1102.50     14.87 o 
   2   1   5      332.73      314.44      5.44 o 
   3   1   5     1177.01     1192.45     16.66 o 
   4   1   5      942.57     1008.37     19.80 o 
   5   1   5     2555.32     2596.28     39.50 o 
   6   1   5       55.33       45.66      3.67 o 
   7   1   5      996.63     1024.84     18.66 o 
   8   1   5      199.49      217.17      9.53 o 
   9   1   5      602.12      586.26     13.42 o 
  10   1   5      505.10      502.32     12.51 o 
  11   1   5      605.85      589.00     14.38 o 
  12   1   5      685.46      646.41     17.25 o 
  13   1   5        1.45       -4.73      4.45 o 
  14   1   5        0.05        4.73      5.27 o 
  15   1   5       23.88       15.66      6.34 o 
 -16   2   5       31.77       26.71     13.40 o 
 -15   2   5       12.62       17.28      6.87 o 
 -14   2   5      114.24      114.41      9.91 o 
 -13   2   5      247.78      257.75     15.14 o 
 -12   2   5       92.41       82.14      6.01 o 
 -11   2   5      658.21      634.99     13.39 o 
 -10   2   5      275.31      257.76      6.48 o 
  -9   2   5       85.29       93.65      3.86 o 
  -8   2   5        1.88        1.38      2.01 o 
  -7   2   5       22.78       34.80      2.80 o 
  -6   2   5      128.22      130.53      6.63 o 
  -5   2   5     1508.26     1640.85     22.91 o 
  -4   2   5       67.04       64.73      2.11 o 
  -3   2   5      150.90      115.56      3.11 o 
  -2   2   5     3618.68     3838.11     47.28 o 
  -1   2   5      527.28      489.34      7.12 o 
   0   2   5      237.07      236.85      6.47 o 
   1   2   5     3994.86     4080.32     47.63 o 
   2   2   5       22.01       23.04      1.96 o 
   3   2   5       53.88       55.63      2.76 o 
   4   2   5      215.06      236.26      6.75 o 
   5   2   5       90.67       89.01      4.50 o 
   6   2   5       13.54       13.25      3.49 o 
   7   2   5      249.16      263.16      8.57 o 
   8   2   5       88.92       92.77      5.81 o 
   9   2   5      772.65      772.48     25.46 o 
  10   2   5      179.31      166.03     10.51 o 
  11   2   5       15.17       12.05      4.31 o 
  12   2   5        5.56       -3.59      4.36 o 
  13   2   5       30.66       30.75      5.83 o 
  14   2   5        3.13        1.26      5.26 o 
  15   2   5       27.63       26.91      7.47 o 
 -16   3   5       45.30       49.85      8.97 o 
 -15   3   5       57.47       53.85      9.30 o 
 -14   3   5      149.03      165.09     17.86 o 
 -13   3   5       69.22       84.28      7.44 o 
 -12   3   5       92.44       92.31      6.22 o 
 -11   3   5        4.05        7.06      3.03 o 
 -10   3   5      200.83      185.07      5.76 o 
  -9   3   5      745.48      780.87     12.24 o 
  -8   3   5      192.31      177.11      4.87 o 
  -7   3   5      255.89      270.39      5.87 o 
  -6   3   5      776.35      808.54     10.85 o 
  -5   3   5      891.93      905.38     12.55 o 
  -4   3   5     2373.75     2744.35     37.08 o 
  -3   3   5        1.54       -0.05      1.28 o 
  -2   3   5      181.85      216.89      7.71 o 
  -1   3   5      247.95      265.30      4.91 o 
   0   3   5     1432.23     1574.12     23.62 o 
   1   3   5       11.21       14.64      1.56 o 
   2   3   5      228.23      241.16      4.76 o 
   3   3   5      232.67      209.11      5.59 o 
   4   3   5      401.71      407.80      9.55 o 
   5   3   5      646.31      669.48     14.14 o 
   6   3   5       31.44       34.36      3.79 o 
   7   3   5       12.08       12.20      3.48 o 
   8   3   5        1.77        1.33      3.37 o 
   9   3   5       10.23       12.03      3.69 o 
  10   3   5       58.52       71.17      8.54 o 
  11   3   5       22.19       21.50      4.77 o 
  12   3   5       43.54       54.22      6.20 o 
  13   3   5        9.04       19.53      5.59 o 
  14   3   5        1.93        7.67      5.37 o 
  15   3   5        5.85        3.28      5.75 o 
 -16   4   5       17.17       12.65      9.96 o 
 -15   4   5        1.89        8.08      6.54 o 
 -14   4   5        0.08        0.80      6.08 o 
 -13   4   5        3.51        1.23      4.51 o 
 -12   4   5        3.94        4.44      3.64 o 
 -11   4   5      764.61      714.82     14.63 o 
 -10   4   5       89.84       94.25      4.91 o 
  -9   4   5      298.34      289.31      7.19 o 
  -8   4   5       42.72       49.53      3.37 o 
  -7   4   5       42.83       48.70      2.80 o 
  -6   4   5       70.89       74.34      2.81 o 
  -5   4   5      150.53      179.10      4.37 o 
  -4   4   5        3.40        3.18      1.41 o 
  -3   4   5     2423.88     2607.44     35.41 o 
  -2   4   5     2312.56     2414.78     44.24 o 
  -1   4   5     3144.58     3589.86     51.46 o 
   0   4   5     1316.73     1370.49     22.23 o 
   1   4   5        9.76        9.28      1.43 o 
   2   4   5      617.48      646.37     11.57 o 
   3   4   5     2021.79     2102.33     27.58 o 
   4   4   5       16.59       15.15      2.19 o 
   5   4   5       94.91      125.46      4.87 o 
   6   4   5      872.99      873.59     16.04 o 
   7   4   5      146.90      129.20      6.34 o 
   8   4   5      213.62      204.68      8.05 o 
   9   4   5      172.69      184.39      9.80 o 
  10   4   5        5.39        1.29      3.90 o 
  11   4   5       30.99       28.80      4.60 o 
  12   4   5       21.54       21.45      4.75 o 
  13   4   5        3.87       -2.28      4.47 o 
  14   4   5        0.06       -0.27      5.17 o 
 -15   5   5       12.46       15.93      8.55 o 
 -14   5   5       21.82       22.15      7.13 o 
 -13   5   5       46.43       39.88      6.56 o 
 -12   5   5       37.71       28.00      4.76 o 
 -11   5   5      108.41      121.68      5.98 o 
 -10   5   5      174.40      167.32      6.49 o 
  -9   5   5      119.02      114.95      5.95 o 
  -8   5   5      199.63      198.94      7.97 o 
  -7   5   5       46.32       40.15      2.72 o 
  -6   5   5      588.66      569.59     10.19 o 
  -5   5   5      161.30      186.69      5.79 o 
  -4   5   5       17.94       27.54      1.77 o 
  -3   5   5      220.76      283.90      5.74 o 
  -2   5   5        7.03       13.50      1.83 o 
  -1   5   5       31.77       31.78      2.09 o 
   0   5   5      143.32      184.50      5.14 o 
   1   5   5     1158.26     1139.85     18.05 o 
   2   5   5      834.98      896.30     16.64 o 
   3   5   5      226.25      236.59      5.31 o 
   4   5   5      938.57      964.66     15.47 o 
   5   5   5      677.07      713.23     12.60 o 
   6   5   5       68.54       66.00      4.18 o 
   7   5   5      111.10      100.81      5.18 o 
   8   5   5       35.28       39.68      4.14 o 
   9   5   5        4.00        1.37      3.19 o 
  10   5   5        2.40        0.07      4.53 o 
  11   5   5       82.17       88.81      8.57 o 
  12   5   5        0.76       -1.96      3.94 o 
  13   5   5        9.77        7.71      5.71 o 
  14   5   5       28.30       39.49      6.72 o 
 -15   6   5        0.05       -0.21      7.86 o 
 -14   6   5      124.35       99.63     10.17 o 
 -13   6   5       67.74       62.03      8.27 o 
 -12   6   5        1.62        2.96      3.87 o 
 -11   6   5      500.96      481.74     12.06 o 
 -10   6   5      929.56      910.26     19.62 o 
  -9   6   5       30.14       23.61      4.09 o 
  -8   6   5     1030.11     1007.64     18.08 o 
  -7   6   5      180.36      189.18      6.38 o 
  -6   6   5       79.23       77.18      4.25 o 
  -5   6   5      148.36      180.41      7.75 o 
  -4   6   5      824.21      852.33     13.71 o 
  -3   6   5       93.63       85.65      3.55 o 
  -2   6   5     2023.34     2068.10     34.17 o 
  -1   6   5      735.14      679.02     13.14 o 
   0   6   5     2100.08     2284.17     34.02 o 
   1   6   5      389.47      367.05      7.73 o 
   2   6   5        0.26        2.90      2.31 o 
   3   6   5      154.95      135.93      6.17 o 
   4   6   5       71.11       72.70      4.74 o 
   5   6   5       45.26       50.86      4.94 o 
   6   6   5        0.72        3.85      2.64 o 
   7   6   5        5.27        5.05      2.87 o 
   8   6   5        1.49        1.85      2.97 o 
   9   6   5      215.64      215.52      7.97 o 
  10   6   5       16.12       14.70      4.00 o 
  11   6   5        5.18        7.20      4.52 o 
  12   6   5        0.02       -0.28      4.52 o 
  13   6   5       43.50       40.53      6.66 o 
  14   6   5        0.22       -9.38      6.25 o 
 -14   7   5        0.13       -6.58      5.94 o 
 -13   7   5       77.43       69.46      8.85 o 
 -12   7   5       20.85       28.95      5.32 o 
 -11   7   5        3.98       -0.82      3.61 o 
 -10   7   5        5.00       -2.77      3.65 o 
  -9   7   5      616.00      588.21     14.59 o 
  -8   7   5      170.45      176.83      6.56 o 
  -7   7   5        9.06        6.03      3.02 o 
  -6   7   5      279.86      271.58      7.83 o 
  -5   7   5       81.70       90.10      4.53 o 
  -4   7   5        6.10        6.27      2.36 o 
  -3   7   5        1.22        1.23      2.64 o 
  -2   7   5       43.90       43.65      3.87 o 
  -1   7   5      273.13      284.40      9.35 o 
   0   7   5      120.65      104.56      6.12 o 
   1   7   5      122.12       97.47      4.54 o 
   2   7   5      586.06      599.02     11.46 o 
   3   7   5      120.35      136.71      5.79 o 
   4   7   5      244.95      268.20      7.34 o 
   5   7   5      333.27      292.17      7.45 o 
   6   7   5      953.14      924.52     16.17 o 
   7   7   5       46.93       49.52      4.05 o 
   8   7   5       78.52       75.32      5.18 o 
   9   7   5      127.60      123.03      6.65 o 
  10   7   5       95.25      103.03     10.21 o 
  11   7   5      195.20      217.85     10.05 o 
  12   7   5       14.20       14.70      5.53 o 
  13   7   5       74.54       73.27     10.07 o 
 -14   8   5       12.29       28.33      7.95 o 
 -13   8   5       64.13       69.77     11.61 o 
 -12   8   5      309.21      311.80     13.05 o 
 -11   8   5       43.73       53.77      5.94 o 
 -10   8   5      419.30      398.01     12.20 o 
  -9   8   5        5.03        4.94      3.85 o 
  -8   8   5       43.09       49.81      6.29 o 
  -7   8   5       68.36       72.73      6.88 o 
  -6   8   5      107.32      107.01      5.63 o 
  -5   8   5      850.61      794.02     16.99 o 
  -4   8   5       67.91       79.15      5.25 o 
  -3   8   5      130.15      126.34      5.89 o 
  -2   8   5       15.22       11.94      3.63 o 
  -1   8   5       75.54       71.87      4.76 o 
   0   8   5       83.76       72.41      4.40 o 
   1   8   5        0.11       -2.22      1.79 o 
   2   8   5       40.29       45.44      3.40 o 
   3   8   5      514.71      491.97     13.65 o 
   4   8   5        1.57        5.75      2.89 o 
   5   8   5      952.06      922.49     17.70 o 
   6   8   5      655.22      635.58     12.57 o 
   7   8   5       60.62       55.60      4.82 o 
   8   8   5       70.02       83.24      8.29 o 
   9   8   5        1.92        4.50      4.31 o 
  10   8   5      176.12      175.44      9.07 o 
  11   8   5       53.36       42.31      8.65 o 
  12   8   5        3.96        0.47      7.06 o 
 -13   9   5        1.38        1.03      6.41 o 
 -12   9   5       63.25       76.29      7.14 o 
 -11   9   5       18.27       10.69      6.73 o 
 -10   9   5        1.02        0.28      4.04 o 
  -9   9   5      126.45      147.16      7.69 o 
  -8   9   5        0.81       -0.64      3.26 o 
  -7   9   5        5.34       11.62      3.53 o 
  -6   9   5      233.54      212.92      8.03 o 
  -5   9   5        9.87        8.32      3.41 o 
  -4   9   5      564.52      546.51     13.18 o 
  -3   9   5      161.43      144.27      6.52 o 
  -2   9   5       24.43       25.16      3.89 o 
  -1   9   5        5.93       10.81      3.02 o 
   0   9   5      866.64      834.64     15.90 o 
   1   9   5     1196.01     1196.80     20.89 o 
   2   9   5      471.61      452.30     10.65 o 
   3   9   5      650.04      602.04     16.10 o 
   4   9   5      254.70      247.00     11.32 o 
   5   9   5       18.86       18.01      4.75 o 
   6   9   5       86.88       83.60      6.35 o 
   7   9   5        4.45        0.45      4.12 o 
   8   9   5       84.49       81.40      6.86 o 
   9   9   5       12.63       16.93      5.56 o 
  10   9   5      166.07      189.01     17.76 o 
  11   9   5        0.57       -8.45      8.04 o 
  12   9   5       35.92       41.04      8.84 o 
 -12  10   5       14.05       10.18      5.52 o 
 -11  10   5        1.81       -2.29      6.02 o 
 -10  10   5        7.15        7.24      7.06 o 
  -9  10   5       37.96       33.42      5.27 o 
  -8  10   5       11.60        6.56      7.08 o 
  -7  10   5       26.43       23.86      4.55 o 
  -6  10   5      104.46       80.23      5.84 o 
  -5  10   5        0.03       -4.86      3.24 o 
  -4  10   5       39.77       44.52      7.73 o 
  -3  10   5      184.15      198.15      7.84 o 
  -2  10   5       30.43       43.59      4.60 o 
  -1  10   5       36.72       32.28      4.37 o 
   0  10   5      333.00      289.41      9.53 o 
   1  10   5      115.54      106.44      6.26 o 
   2  10   5       50.13       40.98      4.87 o 
   3  10   5       48.32       45.42      4.47 o 
   4  10   5      284.38      252.55      9.82 o 
   5  10   5      147.62      150.02      7.83 o 
   6  10   5        0.04        4.49      3.78 o 
   7  10   5      110.50      118.35      7.35 o 
   8  10   5      118.21      120.15      8.19 o 
   9  10   5        0.53        1.94      5.52 o 
  10  10   5      280.18      245.91     14.56 o 
  11  10   5        2.50       12.66      7.22 o 
 -11  11   5       14.88        8.86      7.19 o 
 -10  11   5       20.90       33.97      6.58 o 
  -9  11   5        0.93       -2.50      4.92 o 
  -8  11   5        3.02       -0.31      4.66 o 
  -7  11   5      206.81      201.49     11.18 o 
  -6  11   5      646.52      639.27     16.13 o 
  -5  11   5       13.11       10.38      4.35 o 
  -4  11   5      350.13      328.98     10.78 o 
  -3  11   5       32.53       50.65      5.21 o 
  -2  11   5       29.08       23.63      4.34 o 
  -1  11   5       12.99       15.28      4.21 o 
   0  11   5       47.42       45.64      5.13 o 
   1  11   5        0.58       -1.99      3.63 o 
   2  11   5      139.88      135.47      7.39 o 
   3  11   5       34.65       28.89      4.33 o 
   4  11   5       95.86      101.30      6.86 o 
   5  11   5       33.07       11.11      5.24 o 
   6  11   5        3.18        2.69      4.68 o 
   7  11   5       24.84       35.63      5.89 o 
   8  11   5        7.83        8.01      5.47 o 
   9  11   5       57.91       56.68      7.97 o 
  10  11   5       91.83       98.68     12.03 o 
 -10  12   5       21.47       21.13      7.23 o 
  -9  12   5      186.86      200.69     11.99 o 
  -8  12   5       56.65       42.22      6.67 o 
  -7  12   5      137.91      146.81      9.24 o 
  -6  12   5       16.88       14.25      4.84 o 
  -5  12   5       60.15       67.49      6.21 o 
  -4  12   5      118.69      132.03      7.90 o 
  -3  12   5      319.40      341.56     12.33 o 
  -2  12   5      199.65      178.39      8.33 o 
  -1  12   5       69.69       62.62      5.97 o 
   0  12   5      160.68      179.07      8.34 o 
   1  12   5       76.56       65.08      5.99 o 
   2  12   5       34.82       29.35      5.75 o 
   3  12   5       10.71        0.01      4.81 o 
   4  12   5      105.73       91.64      8.18 o 
   5  12   5       57.76       55.05      7.49 o 
   6  12   5       14.01       13.50      5.65 o 
   7  12   5       72.07       79.09      8.48 o 
   8  12   5       23.58       15.21      8.43 o 
   9  12   5        0.47        4.98      8.12 o 
  -8  13   5       26.91       32.51     11.93 o 
  -7  13   5        2.63        4.69      6.33 o 
  -6  13   5       40.02       38.30      6.11 o 
  -5  13   5        1.32       -2.29      4.40 o 
  -4  13   5       15.43        9.98      4.77 o 
  -3  13   5       32.39       17.11      7.19 o 
  -2  13   5        0.09       -3.06      4.88 o 
  -1  13   5       79.46       81.73      7.70 o 
   0  13   5       72.00       72.03      7.47 o 
   1  13   5       61.35       65.08      7.45 o 
   2  13   5      106.46      122.94      9.12 o 
   3  13   5        1.02        3.59      5.47 o 
   4  13   5       14.24       12.13      5.90 o 
   5  13   5        8.29        3.88      6.04 o 
   6  13   5        9.46        6.29      6.44 o 
   7  13   5        0.03        3.96      6.26 o 
  -6  14   5        4.33        2.11      8.67 o 
  -5  14   5       66.49       63.40     10.54 o 
  -4  14   5       46.26       47.58     11.03 o 
  -3  14   5      165.08      173.19     14.63 o 
  -2  14   5       40.52       51.65      7.48 o 
  -1  14   5       41.20       21.32      7.47 o 
   0  14   5        2.11       -0.17      5.68 o 
   1  14   5      383.96      367.69     26.68 o 
   2  14   5       44.77       42.34      7.55 o 
   3  14   5        5.27        3.73      5.88 o 
   4  14   5        9.50       15.94      6.79 o 
   5  14   5       26.42       21.29      6.97 o 
  -1  15   5      113.80      123.26     10.89 o 
   0  15   5       14.19       16.32      8.69 o 
 -16   0   6      145.31      134.16     20.68 o 
 -14   0   6       60.97       61.47     26.47 o 
 -12   0   6      157.10      139.34     10.99 o 
 -10   0   6       30.32       23.53      6.00 o 
  -8   0   6      488.52      550.33     25.14 o 
  -6   0   6      397.87      446.89     10.14 o 
  -4   0   6       69.22       73.92      2.83 o 
  -2   0   6     6720.59     7137.18    100.06 o 
   0   0   6        2.03        1.23      1.48 o 
   2   0   6      111.76      111.92      4.71 o 
   4   0   6        5.15        3.58      3.01 o 
   6   0   6      866.96      860.11     22.85 o 
   8   0   6     1203.90     1209.04     31.07 o 
  10   0   6      429.07      408.64     19.96 o 
  12   0   6       59.38       60.56      9.24 o 
  14   0   6       54.38       35.63     10.34 o 
 -16   1   6      115.22      151.90     15.15 o 
 -15   1   6       11.69        9.78      7.71 o 
 -14   1   6       40.28       33.13      7.00 o 
 -13   1   6       47.18       39.00      6.09 o 
 -12   1   6       50.76       51.52      5.58 o 
 -11   1   6       20.61       21.59      5.17 o 
 -10   1   6        8.83        2.69      2.48 o 
  -9   1   6       15.45        8.29      2.46 o 
  -8   1   6       37.64       50.62      3.43 o 
  -7   1   6      349.97      365.80      8.34 o 
  -6   1   6       29.70       51.15      2.46 o 
  -5   1   6       23.52       27.20      1.77 o 
  -4   1   6     1787.83     1953.54     23.42 o 
  -3   1   6       14.49       12.88      1.24 o 
  -2   1   6     5119.29     5246.22     57.47 o 
  -1   1   6     3902.92     4232.36     44.39 o 
   0   1   6       10.04       14.49      1.19 o 
   1   1   6      284.83      287.70      5.29 o 
   2   1   6     1028.95     1021.60     13.69 o 
   3   1   6      171.17      175.33      5.17 o 
   4   1   6      506.30      503.16     10.17 o 
   5   1   6       26.55       23.42      2.98 o 
   6   1   6      256.76      265.15      7.79 o 
   7   1   6      182.40      202.44      8.45 o 
   8   1   6      621.31      643.80     21.50 o 
   9   1   6       29.81       29.40      4.24 o 
  10   1   6      828.81      834.28     23.85 o 
  11   1   6        0.35        2.78      3.86 o 
  12   1   6      214.07      205.14      9.78 o 
  13   1   6      285.05      268.01     12.55 o 
  14   1   6       61.15       62.14      7.47 o 
  15   1   6       78.28       46.73      8.55 o 
 -16   2   6        3.10        5.70      8.48 o 
 -15   2   6       26.61       17.15      7.12 o 
 -14   2   6      242.33      232.95     13.85 o 
 -13   2   6      167.50      168.89      9.51 o 
 -12   2   6       60.80       61.45      6.49 o 
 -11   2   6       70.62       54.53      4.08 o 
 -10   2   6      597.90      595.48     10.92 o 
  -9   2   6      419.49      408.65      8.23 o 
  -8   2   6     1180.84     1136.00     17.36 o 
  -7   2   6       15.60       20.68      2.97 o 
  -6   2   6      176.32      200.96      5.55 o 
  -5   2   6      215.58      188.00      5.01 o 
  -4   2   6     1422.14     1611.34     19.67 o 
  -3   2   6      364.41      365.80      6.02 o 
  -2   2   6     3115.74     3242.81     37.96 o 
  -1   2   6      204.64      211.95      4.00 o 
   0   2   6      212.42      181.57      3.52 o 
   1   2   6      928.86      901.29     11.83 o 
   2   2   6      553.94      557.81     10.12 o 
   3   2   6        8.72       19.06      3.53 o 
   4   2   6      432.79      401.18      9.71 o 
   5   2   6       20.14       16.02      2.99 o 
   6   2   6       19.62       18.37      3.42 o 
   7   2   6      139.45      145.29      6.94 o 
   8   2   6       52.35       38.34      4.70 o 
   9   2   6       24.00       20.82      4.21 o 
  10   2   6      135.29      140.40      9.86 o 
  11   2   6      179.55      167.94      8.58 o 
  12   2   6      446.97      456.24     14.33 o 
  13   2   6      104.29      101.70      8.16 o 
  14   2   6        0.54        2.85      5.55 o 
 -16   3   6      124.63      120.31     14.27 o 
 -15   3   6       97.28       96.15     10.19 o 
 -14   3   6      104.44      107.85      9.75 o 
 -13   3   6       75.81       80.56      7.41 o 
 -12   3   6      128.40      144.38     12.43 o 
 -11   3   6      110.87      110.85      5.94 o 
 -10   3   6       42.11       41.17      3.21 o 
  -9   3   6       72.47       80.17      3.81 o 
  -8   3   6      133.30      140.88      5.10 o 
  -7   3   6     1003.90      945.39     16.81 o 
  -6   3   6     2063.66     2078.51     33.97 o 
  -5   3   6       41.91       59.36      2.39 o 
  -4   3   6     1878.29     1965.14     25.48 o 
  -3   3   6      432.59      528.50      8.07 o 
  -2   3   6      155.99      151.72      4.61 o 
  -1   3   6     2643.81     3012.84     35.37 o 
   0   3   6      266.36      350.03      6.95 o 
   1   3   6      189.34      237.09      5.08 o 
   2   3   6      337.40      325.00      7.18 o 
   3   3   6        1.72       -0.65      1.84 o 
   4   3   6      241.35      243.04      7.25 o 
   5   3   6      131.98      130.30      7.29 o 
   6   3   6       84.34       78.00      4.97 o 
   7   3   6       69.23       78.49      5.35 o 
   8   3   6        9.14       14.50      3.87 o 
   9   3   6       31.30       29.17      4.63 o 
  10   3   6        8.89        9.04      4.03 o 
  11   3   6        8.11        5.25      4.16 o 
  12   3   6        0.06       -0.52      4.40 o 
  13   3   6       76.67       89.17      7.91 o 
  14   3   6        6.75       -0.22      5.39 o 
 -16   4   6       24.36       28.55      8.16 o 
 -15   4   6       19.75       12.07      8.93 o 
 -14   4   6       38.36       33.03      7.37 o 
 -13   4   6       77.16       69.69      7.28 o 
 -12   4   6       31.90       24.40      5.80 o 
 -11   4   6       51.53       48.41      4.89 o 
 -10   4   6        5.43       -0.05      2.95 o 
  -9   4   6      179.57      157.90      6.49 o 
  -8   4   6      675.86      616.33     10.69 o 
  -7   4   6      100.34       99.18      4.16 o 
  -6   4   6       32.31       30.22      2.51 o 
  -5   4   6      278.55      320.04      6.45 o 
  -4   4   6      137.21      194.77      4.55 o 
  -3   4   6     1074.24     1137.27     20.78 o 
  -2   4   6       77.89      124.88      5.73 o 
  -1   4   6     1587.29     1647.03     23.22 o 
   0   4   6     1966.83     2188.58     30.26 o 
   1   4   6     1259.68     1352.02     21.33 o 
   2   4   6      660.96      726.58     12.96 o 
   3   4   6      122.23      117.10      3.57 o 
   4   4   6      233.54      243.68      6.41 o 
   5   4   6      698.56      707.28     16.40 o 
   6   4   6      574.85      623.59     12.77 o 
   7   4   6       92.45       76.37      5.36 o 
   8   4   6        0.38        0.27      3.21 o 
   9   4   6      416.81      436.75     14.94 o 
  10   4   6       46.89       44.08      5.33 o 
  11   4   6       36.51       36.87      5.48 o 
  12   4   6       32.27       30.56      5.25 o 
  13   4   6        0.00        4.89      5.20 o 
  14   4   6        3.00        3.66      5.50 o 
 -15   5   6      103.51      103.24     10.69 o 
 -14   5   6       57.73       55.88      8.36 o 
 -13   5   6       41.80       37.10      7.19 o 
 -12   5   6        7.54       10.15      4.69 o 
 -11   5   6      286.24      269.95      9.25 o 
 -10   5   6      444.93      391.78     10.02 o 
  -9   5   6        9.47        8.53      3.41 o 
  -8   5   6       51.34       45.22      3.65 o 
  -7   5   6      485.30      471.56     10.12 o 
  -6   5   6      205.31      203.00      5.40 o 
  -5   5   6       12.33       13.06      2.04 o 
  -4   5   6       40.66       41.54      2.32 o 
  -3   5   6       90.97       69.33      4.90 o 
  -2   5   6      349.57      472.72     12.44 o 
  -1   5   6      124.21      166.38      4.42 o 
   0   5   6      122.65      141.64      4.85 o 
   1   5   6       18.68       10.30      1.78 o 
   2   5   6       41.54       53.03      3.19 o 
   3   5   6       69.13       74.66      3.68 o 
   4   5   6     1062.65     1031.39     15.46 o 
   5   5   6      602.09      645.74     11.80 o 
   6   5   6      215.88      208.34      6.80 o 
   7   5   6      180.59      181.83      6.70 o 
   8   5   6      187.62      197.36      7.22 o 
   9   5   6        1.93        3.53      3.34 o 
  10   5   6        3.12       -1.02      3.55 o 
  11   5   6       19.38       26.27      5.38 o 
  12   5   6        7.94        5.79      5.00 o 
  13   5   6        8.00        6.34      5.49 o 
  14   5   6        9.76        9.21      6.55 o 
 -15   6   6        4.33       -4.74      6.24 o 
 -14   6   6        4.24       17.05      6.65 o 
 -13   6   6       96.85       86.28      9.19 o 
 -12   6   6        0.58       -0.96      4.97 o 
 -11   6   6      544.05      533.11     12.82 o 
 -10   6   6      608.74      604.61     17.39 o 
  -9   6   6        0.35       -5.49      3.68 o 
  -8   6   6     1662.35     1587.68     26.09 o 
  -7   6   6     1346.23     1236.88     21.27 o 
  -6   6   6      124.38      108.75      5.67 o 
  -5   6   6     1083.53     1074.49     16.74 o 
  -4   6   6      151.83      176.08      4.71 o 
  -3   6   6       57.70       62.40      3.49 o 
  -2   6   6        4.76        3.38      1.76 o 
  -1   6   6     1150.81     1180.68     20.85 o 
   0   6   6      666.41      674.69     14.52 o 
   1   6   6     1334.62     1338.29     31.21 o 
   2   6   6      129.63      102.27      4.33 o 
   3   6   6     1410.07     1399.98     23.21 o 
   4   6   6      503.98      456.10      8.73 o 
   5   6   6      237.02      229.00      6.52 o 
   6   6   6        0.02       -3.78      2.52 o 
   7   6   6       97.63       88.15      5.05 o 
   8   6   6       29.22       26.84      4.00 o 
   9   6   6       11.84       13.43      3.84 o 
  10   6   6       10.02        6.28      4.22 o 
  11   6   6        2.78       12.60      5.01 o 
  12   6   6       48.96       44.15      6.75 o 
  13   6   6        7.09        1.51      6.00 o 
 -14   7   6       57.75       49.68      8.62 o 
 -13   7   6       85.27      103.41      9.92 o 
 -12   7   6        6.61        5.72      6.49 o 
 -11   7   6        7.18       10.50      3.89 o 
 -10   7   6      196.64      191.48     10.30 o 
  -9   7   6        3.53        5.42      3.64 o 
  -8   7   6       67.83       75.24      4.69 o 
  -7   7   6      329.76      320.63     10.33 o 
  -6   7   6      833.82      743.64     14.38 o 
  -5   7   6      982.89      983.28     17.61 o 
  -4   7   6        0.64        0.74      2.19 o 
  -3   7   6      319.66      307.38      7.15 o 
  -2   7   6        5.14       10.25      3.11 o 
  -1   7   6       15.45       15.68      3.06 o 
   0   7   6        9.71        3.83      2.35 o 
   1   7   6      607.24      600.78     10.16 o 
   2   7   6      672.40      630.63     13.39 o 
   3   7   6      513.98      461.89     10.36 o 
   4   7   6       25.39       26.52      3.26 o 
   5   7   6      500.82      500.90     10.24 o 
   6   7   6       12.60       17.13      3.01 o 
   7   7   6      144.19      148.85      6.26 o 
   8   7   6      106.57       96.28      6.63 o 
   9   7   6       90.92       81.76      6.57 o 
  10   7   6       37.91       26.91      5.36 o 
  11   7   6       67.90       67.37      6.97 o 
  12   7   6       74.01       59.45      7.20 o 
  13   7   6       32.74       44.65     11.40 o 
 -14   8   6       18.09       19.59      9.46 o 
 -13   8   6       38.98       40.27      7.96 o 
 -12   8   6      148.28      158.29     11.31 o 
 -11   8   6       63.89       78.58      6.58 o 
 -10   8   6      131.58      134.31      7.45 o 
  -9   8   6      925.17      876.18     19.50 o 
  -8   8   6       19.44       18.86      3.63 o 
  -7   8   6      310.09      307.93      8.69 o 
  -6   8   6        0.29       -3.95      2.63 o 
  -5   8   6      235.91      195.56      8.04 o 
  -4   8   6      286.10      299.50      9.73 o 
  -3   8   6      472.54      457.31     11.33 o 
  -2   8   6      369.28      346.91      9.67 o 
  -1   8   6        6.24        1.36      2.70 o 
   0   8   6      166.25      151.04      5.87 o 
   1   8   6       11.72        6.15      2.89 o 
   2   8   6       13.17        9.59      4.05 o 
   3   8   6      228.66      224.74      9.16 o 
   4   8   6       74.61       65.53      4.87 o 
   5   8   6       30.28       27.53      4.65 o 
   6   8   6      146.43      145.92      7.52 o 
   7   8   6       28.63       28.73      4.95 o 
   8   8   6      151.39      159.99      9.35 o 
   9   8   6       93.21      103.94      8.41 o 
  10   8   6       36.67       35.56     13.59 o 
  11   8   6       42.61       52.09      8.97 o 
  12   8   6        4.63       -2.34      7.76 o 
 -13   9   6       43.94       33.93      9.78 o 
 -12   9   6       12.06       21.11      7.24 o 
 -11   9   6       88.78       90.57     16.16 o 
 -10   9   6        2.96       -1.81      3.94 o 
  -9   9   6       48.95       59.77      5.72 o 
  -8   9   6       68.50       77.82      5.88 o 
  -7   9   6        0.15        0.84      3.27 o 
  -6   9   6       19.88       28.21      4.12 o 
  -5   9   6        5.99       15.55      3.57 o 
  -4   9   6        0.04        1.84      3.46 o 
  -3   9   6      625.70      542.04     16.40 o 
  -2   9   6       69.53       73.12      4.94 o 
  -1   9   6      218.33      216.96      7.37 o 
   0   9   6      266.42      243.59      7.27 o 
   1   9   6      159.35      154.44      9.07 o 
   2   9   6       12.13       14.47      4.20 o 
   3   9   6      310.98      312.97     11.29 o 
   4   9   6      805.09      788.70     16.45 o 
   5   9   6       91.16       86.78      6.44 o 
   6   9   6        0.18       -3.03      3.78 o 
   7   9   6      182.82      203.60      9.20 o 
   8   9   6        7.89        9.54      5.18 o 
   9   9   6       44.61       54.96      7.44 o 
  10   9   6       45.91       57.56     10.65 o 
  11   9   6       90.93       90.50     15.80 o 
 -12  10   6       17.57       21.74      8.29 o 
 -11  10   6       63.41       73.64      7.90 o 
 -10  10   6       11.37       13.56      5.43 o 
  -9  10   6       61.66       60.77      6.07 o 
  -8  10   6        1.19       -3.11      4.08 o 
  -7  10   6        0.23       -2.29      3.47 o 
  -6  10   6       10.13        6.24      3.81 o 
  -5  10   6       59.97       57.15      5.09 o 
  -4  10   6       26.19       34.69      4.47 o 
  -3  10   6      191.92      158.73      7.12 o 
  -2  10   6        7.37        8.67      3.52 o 
  -1  10   6       35.54       45.03      4.67 o 
   0  10   6       98.23      111.93      6.32 o 
   1  10   6      224.98      222.00      8.60 o 
   2  10   6      151.27      137.80      7.20 o 
   3  10   6      262.34      249.36      8.43 o 
   4  10   6       36.75       27.58      4.81 o 
   5  10   6      372.26      381.89     12.27 o 
   6  10   6       80.87       88.98      6.90 o 
   7  10   6      204.52      202.98     16.63 o 
   8  10   6      175.88      181.17     10.88 o 
   9  10   6        4.90       22.16      7.85 o 
  10  10   6       38.93       31.84      8.48 o 
 -11  11   6        6.13       15.46      6.25 o 
 -10  11   6       13.97       20.39      6.06 o 
  -9  11   6       30.02       33.50      6.11 o 
  -8  11   6        0.30        5.69      4.72 o 
  -7  11   6       70.31       70.75      6.10 o 
  -6  11   6        1.30        1.86      3.84 o 
  -5  11   6        0.69       -1.11      3.76 o 
  -4  11   6      315.49      316.18     12.48 o 
  -3  11   6      500.54      481.95     13.17 o 
  -2  11   6       13.71       12.63      4.19 o 
  -1  11   6       93.21       88.34      7.54 o 
   0  11   6        3.43       -0.16      3.78 o 
   1  11   6        0.52       -5.12      3.42 o 
   2  11   6       12.09        8.43      4.30 o 
   3  11   6       53.51       40.30      4.89 o 
   4  11   6        3.28        3.00      3.71 o 
   5  11   6      132.64      135.63     10.59 o 
   6  11   6       18.78       19.21      5.40 o 
   7  11   6       20.61       19.54      5.75 o 
   8  11   6        6.20        2.60      5.82 o 
   9  11   6       11.12        9.86      7.15 o 
 -10  12   6        1.57       -0.41      7.86 o 
  -9  12   6      178.85      208.86     14.64 o 
  -8  12   6       71.47       76.10     10.37 o 
  -7  12   6        0.10        4.30      6.75 o 
  -6  12   6      131.19      128.86      7.68 o 
  -5  12   6      159.02      147.95      7.88 o 
  -4  12   6       22.32       24.53      4.86 o 
  -3  12   6       16.08       20.80      4.69 o 
  -2  12   6       23.60       17.72      4.58 o 
  -1  12   6      293.99      308.61     10.78 o 
   0  12   6      328.95      299.06     10.70 o 
   1  12   6      128.10      134.18      7.70 o 
   2  12   6       39.86       50.93      5.97 o 
   3  12   6       31.40       33.06      6.28 o 
   4  12   6       12.84        9.98      5.63 o 
   5  12   6        8.51        3.67      4.86 o 
   6  12   6        1.01        3.55      6.82 o 
   7  12   6       66.55       60.25      8.61 o 
   8  12   6       50.15       48.01      7.91 o 
  -8  13   6      183.97      177.60     14.09 o 
  -7  13   6        6.69       -0.61      7.79 o 
  -6  13   6       64.95       78.26      9.13 o 
  -5  13   6      197.37      204.88     12.07 o 
  -4  13   6       25.05       29.15      6.97 o 
  -3  13   6       12.92        2.20      4.56 o 
  -2  13   6        8.58        8.94      4.90 o 
  -1  13   6       93.83       76.66      7.57 o 
   0  13   6      119.20      135.22      9.15 o 
   1  13   6        3.42        9.73      5.50 o 
   2  13   6      149.42      159.85     11.06 o 
   3  13   6        1.33        0.32      5.54 o 
   4  13   6       18.99       32.28      7.07 o 
   5  13   6       73.73       61.45      8.16 o 
   6  13   6        2.23        6.66      6.29 o 
  -6  14   6       17.87        7.00     10.74 o 
  -5  14   6       13.90        8.71      8.40 o 
  -4  14   6       11.25        9.33      8.36 o 
  -3  14   6        6.16       -0.13      8.03 o 
  -2  14   6      222.79      242.10     12.05 o 
  -1  14   6      118.27      138.67      9.66 o 
   0  14   6      173.77      158.70     10.31 o 
   1  14   6        1.84        3.24      5.94 o 
   2  14   6        3.93       -2.83      6.71 o 
   3  14   6        5.51       12.67      6.55 o 
   4  14   6      130.56      138.48     10.60 o 
 -15   0   7      719.11      696.77     41.69 o 
 -13   0   7      160.16      146.58     27.79 o 
 -11   0   7       79.76       96.35      7.74 o 
  -9   0   7      426.82      364.98     12.96 o 
  -7   0   7      344.89      376.32     14.15 o 
  -5   0   7       51.81       44.88      3.22 o 
  -3   0   7     2580.38     2753.21     53.65 o 
  -1   0   7      625.12      748.32     13.52 o 
   1   0   7      267.37      264.73      8.23 o 
   3   0   7      307.57      261.22      9.37 o 
   5   0   7       10.64       14.43      4.01 o 
   7   0   7        0.92       -3.83      4.69 o 
   9   0   7      247.19      239.58     19.99 o 
  11   0   7      487.17      460.65     18.49 o 
  13   0   7      202.87      174.97     19.27 o 
 -16   1   7        0.15       -0.91     12.16 o 
 -15   1   7        0.02       -2.38      7.30 o 
 -14   1   7      292.16      282.32     19.52 o 
 -13   1   7      595.03      561.50     16.96 o 
 -12   1   7       24.47       29.58      5.29 o 
 -11   1   7      135.58      146.91      6.88 o 
 -10   1   7      166.89      157.97      6.73 o 
  -9   1   7        0.04       -3.14      2.80 o 
  -8   1   7        0.21       -1.83      1.79 o 
  -7   1   7       55.92       68.36      2.82 o 
  -6   1   7       96.32      130.15      4.15 o 
  -5   1   7        0.19        3.52      1.60 o 
  -4   1   7      718.87      759.79     10.89 o 
  -3   1   7       11.83        2.23      1.01 o 
  -2   1   7        5.76        8.29      1.15 o 
  -1   1   7     2477.87     2701.09     30.37 o 
   0   1   7      251.23      284.31      4.61 o 
   1   1   7      365.77      386.48      6.26 o 
   2   1   7      689.00      704.77     10.94 o 
   3   1   7      745.57      740.58     13.44 o 
   4   1   7       61.20       73.99      3.92 o 
   5   1   7      267.55      246.28      7.20 o 
   6   1   7      182.68      166.77      6.26 o 
   7   1   7      212.43      216.25      7.48 o 
   8   1   7        6.44        8.45      3.82 o 
   9   1   7       52.99       46.24      4.78 o 
  10   1   7        0.09        4.59      3.80 o 
  11   1   7       20.68       13.26      6.05 o 
  12   1   7        0.12        1.85      4.42 o 
  13   1   7      364.25      368.13     16.32 o 
  14   1   7       35.17       41.89      7.51 o 
 -16   2   7      136.15      136.42     14.60 o 
 -15   2   7       55.89       63.60     10.82 o 
 -14   2   7       16.76       23.34      6.68 o 
 -13   2   7       41.64       35.34      5.96 o 
 -12   2   7       57.65       62.90      6.45 o 
 -11   2   7       90.22       84.17      6.62 o 
 -10   2   7      296.53      266.60      7.34 o 
  -9   2   7      614.30      567.52     11.71 o 
  -8   2   7       38.36       42.55      2.80 o 
  -7   2   7      659.23      654.59     18.04 o 
  -6   2   7     1711.08     1669.59     23.40 o 
  -5   2   7     1408.48     1422.96     22.20 o 
  -4   2   7     1758.44     1789.46     23.33 o 
  -3   2   7     2169.67     2418.23     28.95 o 
  -2   2   7      161.19      145.91      3.32 o 
  -1   2   7     4110.21     4571.98     50.37 o 
   0   2   7      562.30      560.22      7.68 o 
   1   2   7     2260.87     2305.37     29.74 o 
   2   2   7      369.53      370.64      9.06 o 
   3   2   7      293.15      274.55      6.86 o 
   4   2   7        0.61        0.99      2.44 o 
   5   2   7      116.39      107.87      5.36 o 
   6   2   7      157.26      163.19      6.80 o 
   7   2   7      150.60      143.62      6.84 o 
   8   2   7        2.99        3.41      3.43 o 
   9   2   7        0.06        1.79      3.47 o 
  10   2   7       32.33       18.38      4.75 o 
  11   2   7       31.09       24.61      5.44 o 
  12   2   7       62.96       51.83      6.71 o 
  13   2   7       50.30       38.14      6.70 o 
  14   2   7      119.58      120.25      9.44 o 
 -16   3   7       16.89       14.31      9.11 o 
 -15   3   7       97.69      103.27     10.46 o 
 -14   3   7      130.48      134.03     16.42 o 
 -13   3   7      208.32      188.46      9.98 o 
 -12   3   7      374.54      361.99     12.91 o 
 -11   3   7       64.79       67.89      6.25 o 
 -10   3   7        7.01        3.25      2.55 o 
  -9   3   7       20.99       20.25      2.98 o 
  -8   3   7        0.97        0.16      2.44 o 
  -7   3   7        1.34       -1.36      1.48 o 
  -6   3   7        7.46        8.18      2.36 o 
  -5   3   7      422.87      412.81      7.11 o 
  -4   3   7     1222.19     1203.88     16.48 o 
  -3   3   7     2427.18     2555.42     32.57 o 
  -2   3   7        2.11        2.59      1.17 o 
  -1   3   7     2026.34     2107.26     25.34 o 
   0   3   7       40.44       56.22      2.90 o 
   1   3   7        0.02        0.19      1.44 o 
   2   3   7      873.96     1012.14     19.74 o 
   3   3   7      160.00      174.86      5.47 o 
   4   3   7       35.02       35.51      4.59 o 
   5   3   7      121.73      102.35      5.32 o 
   6   3   7      182.21      173.30      8.34 o 
   7   3   7      472.72      486.96     12.64 o 
   8   3   7       40.92       45.34      4.81 o 
   9   3   7        2.29        3.56      3.81 o 
  10   3   7        0.21       -2.07      3.81 o 
  11   3   7       15.73        8.63      4.53 o 
  12   3   7        0.17        0.18      4.54 o 
  13   3   7        0.43        0.83      5.21 o 
  14   3   7        3.50        5.60      6.44 o 
 -15   4   7       67.32       65.25     10.66 o 
 -14   4   7        0.25       -5.46      5.51 o 
 -13   4   7       22.96        6.50      4.93 o 
 -12   4   7       13.87       17.40      5.01 o 
 -11   4   7      121.61      119.27      6.26 o 
 -10   4   7      215.90      210.82      6.89 o 
  -9   4   7      717.22      624.38     14.07 o 
  -8   4   7      128.93      129.57      7.63 o 
  -7   4   7       73.81       76.32      3.81 o 
  -6   4   7      425.88      426.50      8.16 o 
  -5   4   7      128.96      118.93      3.70 o 
  -4   4   7        1.04        1.83      1.37 o 
  -3   4   7       37.17       43.87      3.30 o 
  -2   4   7      713.59      743.01     14.76 o 
  -1   4   7      126.14      192.08      5.24 o 
   0   4   7      883.69      903.85     14.10 o 
   1   4   7      131.31      108.78      4.07 o 
   2   4   7     3348.16     3336.39     49.18 o 
   3   4   7      606.57      635.18     10.27 o 
   4   4   7      406.63      411.51      8.94 o 
   5   4   7        1.06        1.18      3.06 o 
   6   4   7        1.63       -0.44      3.09 o 
   7   4   7      286.89      292.88      9.66 o 
   8   4   7      102.95      102.57      6.42 o 
   9   4   7       74.69       92.00      6.54 o 
  10   4   7       44.68       53.90      5.91 o 
  11   4   7        1.04       -6.45      4.30 o 
  12   4   7      125.57      141.89      8.83 o 
  13   4   7        8.27       12.10      5.84 o 
  14   4   7       10.48       16.37      6.72 o 
 -15   5   7        0.15       -0.64      6.74 o 
 -14   5   7      211.50      200.97     19.38 o 
 -13   5   7       48.07       46.41      7.66 o 
 -12   5   7      238.00      225.43     14.10 o 
 -11   5   7       32.85       31.25      4.44 o 
 -10   5   7      121.25      116.05      6.24 o 
  -9   5   7      221.47      219.62      8.03 o 
  -8   5   7     1229.81     1118.81     24.08 o 
  -7   5   7      836.88      820.98     14.98 o 
  -6   5   7      234.74      227.58      5.79 o 
  -5   5   7      170.80      150.96      4.65 o 
  -4   5   7      562.52      502.70     13.54 o 
  -3   5   7      350.10      336.07     12.22 o 
  -2   5   7       12.65        8.43      3.86 o 
  -1   5   7      296.06      318.94      6.79 o 
   0   5   7      334.38      397.88      8.28 o 
   1   5   7      371.37      434.10     11.63 o 
   2   5   7      325.61      375.52     10.11 o 
   3   5   7       80.80       89.89      4.68 o 
   4   5   7        4.05        4.15      2.08 o 
   5   5   7        0.14       -2.40      2.36 o 
   6   5   7       26.31       24.81      4.53 o 
   7   5   7      440.93      436.45     11.06 o 
   8   5   7      316.87      330.06     10.77 o 
   9   5   7       59.87       62.73      7.23 o 
  10   5   7        2.04       -2.71      4.06 o 
  11   5   7       42.94       50.07      6.30 o 
  12   5   7       37.94       40.46      6.30 o 
  13   5   7        4.48        5.45      6.07 o 
 -15   6   7       29.34       28.49      9.05 o 
 -14   6   7        0.18       -0.68      6.17 o 
 -13   6   7       23.17       18.59      6.61 o 
 -12   6   7        4.96        5.96      4.74 o 
 -11   6   7       24.55       17.68      3.84 o 
 -10   6   7      504.84      464.17     12.68 o 
  -9   6   7       51.78       53.77      4.87 o 
  -8   6   7     1048.08     1013.27     20.48 o 
  -7   6   7     1176.90     1230.26     21.05 o 
  -6   6   7        8.22        9.06      2.83 o 
  -5   6   7     1542.36     1470.44     25.55 o 
  -4   6   7      946.81      929.42     28.28 o 
  -3   6   7       14.48       18.77      5.11 o 
  -2   6   7      379.45      381.26     12.70 o 
  -1   6   7       77.75      110.29      5.83 o 
   0   6   7      264.33      264.94      7.49 o 
   1   6   7       70.85       70.93      5.31 o 
   2   6   7      671.89      660.53     18.67 o 
   3   6   7      384.89      402.01     10.31 o 
   4   6   7      244.35      248.74      8.20 o 
   5   6   7        1.63        0.13      2.36 o 
   6   6   7      275.16      266.09      7.73 o 
   7   6   7      132.96      124.44      6.01 o 
   8   6   7      235.31      240.27      9.59 o 
   9   6   7       25.04       38.42      5.38 o 
  10   6   7       25.87       26.81      5.38 o 
  11   6   7        2.06       -0.42      4.61 o 
  12   6   7       15.85       19.98      5.87 o 
  13   6   7       14.39       -4.73      6.77 o 
 -14   7   7       38.97       43.77      8.31 o 
 -13   7   7       98.70      101.90     10.15 o 
 -12   7   7        3.92        8.95      8.96 o 
 -11   7   7       52.24       51.84      9.49 o 
 -10   7   7       43.40       48.08      7.21 o 
  -9   7   7       46.23       31.88      4.59 o 
  -8   7   7      173.78      155.39      6.97 o 
  -7   7   7      158.31      160.71      7.52 o 
  -6   7   7        3.66        1.59      2.67 o 
  -5   7   7      391.12      382.90      9.77 o 
  -4   7   7      887.63      853.10     14.88 o 
  -3   7   7      540.23      475.99     10.24 o 
  -2   7   7     1465.58     1461.57     32.58 o 
  -1   7   7        0.72        2.91      2.67 o 
   0   7   7      129.19      122.42      4.74 o 
   1   7   7        0.33       -4.75      3.17 o 
   2   7   7       97.51      113.05      6.21 o 
   3   7   7        6.08       15.06      3.81 o 
   4   7   7      410.33      379.37      9.02 o 
   5   7   7      117.38      107.49      5.46 o 
   6   7   7      498.31      526.38     16.47 o 
   7   7   7        0.01        4.79      3.77 o 
   8   7   7      242.73      259.88     13.47 o 
   9   7   7        3.06        4.46      4.23 o 
  10   7   7       45.56       49.60      7.26 o 
  11   7   7       10.15       21.74      6.46 o 
  12   7   7        0.99        1.29      9.52 o 
 -13   8   7       22.56       27.58      9.33 o 
 -12   8   7       12.77       10.85      6.17 o 
 -11   8   7       25.50       13.95      5.20 o 
 -10   8   7        4.88        7.76      4.53 o 
  -9   8   7      162.61      164.96      7.76 o 
  -8   8   7      204.27      190.61      7.96 o 
  -7   8   7      122.95      150.06      6.18 o 
  -6   8   7     1554.88     1401.71     26.80 o 
  -5   8   7        0.69        9.31      3.03 o 
  -4   8   7       22.49       26.34      4.52 o 
  -3   8   7       13.08        4.63      2.80 o 
  -2   8   7      484.38      429.67     12.04 o 
  -1   8   7      420.34      429.07     10.27 o 
   0   8   7      841.77      836.91     16.59 o 
   1   8   7      105.72       93.35      6.57 o 
   2   8   7       45.18       36.21      4.43 o 
   3   8   7      209.43      190.73      7.77 o 
   4   8   7      140.15      153.02      6.68 o 
   5   8   7        9.10        6.58      3.90 o 
   6   8   7      368.23      371.04     11.73 o 
   7   8   7      121.28      117.87      8.33 o 
   8   8   7      178.82      179.37     10.05 o 
   9   8   7       15.62        8.61      5.62 o 
  10   8   7       36.59       39.36      7.00 o 
  11   8   7        6.96       11.35      7.37 o 
  12   8   7        0.01        4.10      8.60 o 
 -13   9   7       42.60       58.75      8.76 o 
 -12   9   7       54.13       60.09      8.55 o 
 -11   9   7        1.07       -5.26      4.97 o 
 -10   9   7       96.44      105.77      7.83 o 
  -9   9   7        0.00       -1.11      3.73 o 
  -8   9   7      130.50      148.70      7.29 o 
  -7   9   7        8.76        6.08      3.57 o 
  -6   9   7       12.33       15.74      5.73 o 
  -5   9   7       59.55       63.52      5.13 o 
  -4   9   7        0.28        2.29      2.79 o 
  -3   9   7       45.83       37.51      4.50 o 
  -2   9   7        1.16        9.54      3.16 o 
  -1   9   7       51.75       47.37      6.07 o 
   0   9   7      780.40      708.52     20.61 o 
   1   9   7       84.41       78.36      6.00 o 
   2   9   7        0.30        3.83      3.99 o 
   3   9   7      181.64      163.70     17.59 o 
   4   9   7      277.57      289.15     13.92 o 
   5   9   7      117.95      115.27      7.10 o 
   6   9   7       23.33       28.38      5.11 o 
   7   9   7      304.88      306.56     11.31 o 
   8   9   7        0.03       -3.73      7.69 o 
   9   9   7      131.57      137.12     10.00 o 
  10   9   7       55.53       73.62     17.29 o 
  11   9   7        6.92       -0.59      8.62 o 
 -12  10   7        5.43        1.46      8.35 o 
 -11  10   7        2.01       -4.49      5.38 o 
 -10  10   7       86.27       88.93      7.78 o 
  -9  10   7       57.67       71.42      6.77 o 
  -8  10   7      194.99      195.28      9.96 o 
  -7  10   7       32.70       41.26      5.18 o 
  -6  10   7       39.30       40.84      4.64 o 
  -5  10   7        3.75        0.48      4.20 o 
  -4  10   7       67.13       61.86      4.99 o 
  -3  10   7       31.27       38.66      4.93 o 
  -2  10   7      306.71      278.34      9.28 o 
  -1  10   7       18.76       21.36      5.82 o 
   0  10   7       99.11       83.90      5.81 o 
   1  10   7        1.96        6.60      4.52 o 
   2  10   7        9.68       19.20      4.71 o 
   3  10   7       75.35       69.40      5.40 o 
   4  10   7      265.91      256.25      9.79 o 
   5  10   7      135.30      147.97      9.17 o 
   6  10   7      105.95      109.68      7.63 o 
   7  10   7        0.51        2.98      4.58 o 
   8  10   7      253.26      263.47     12.59 o 
   9  10   7       63.95       61.81     11.23 o 
  10  10   7       64.74       70.66     13.48 o 
 -11  11   7      107.76      131.21     12.73 o 
 -10  11   7       13.41       25.33      8.56 o 
  -9  11   7       84.03       93.53     20.85 o 
  -8  11   7       74.46       76.96     11.12 o 
  -7  11   7        0.68      -12.07      8.05 o 
  -6  11   7      181.55      190.47     12.82 o 
  -5  11   7       34.07       46.05      8.51 o 
  -4  11   7      274.45      273.53      9.59 o 
  -3  11   7        0.54       -5.00      3.60 o 
  -2  11   7       13.63        5.60      4.85 o 
  -1  11   7      213.02      218.16     11.15 o 
   0  11   7       53.91       49.84      5.34 o 
   1  11   7        5.72        2.94      3.86 o 
   2  11   7        0.54       -0.24      3.92 o 
   3  11   7        0.05       -4.94      3.29 o 
   4  11   7       52.51       64.17      5.37 o 
   5  11   7        5.05        9.93      4.43 o 
   6  11   7       51.33       47.19      5.89 o 
   7  11   7        1.90        4.61      5.10 o 
   8  11   7       34.53       48.36      7.73 o 
   9  11   7        6.23        8.25      8.70 o 
  -9  12   7        1.73       -1.42      7.42 o 
  -8  12   7       51.54       57.41      9.89 o 
  -7  12   7        2.22       -6.62      7.48 o 
  -6  12   7       92.37       95.19      9.00 o 
  -5  12   7       87.51       98.38      8.92 o 
  -4  12   7       23.34       16.83      6.07 o 
  -3  12   7       11.89        8.52      4.42 o 
  -2  12   7      112.50      112.67      7.05 o 
  -1  12   7       47.64       58.99      5.85 o 
   0  12   7        7.50        2.83      4.10 o 
   1  12   7       27.78       17.75      4.90 o 
   2  12   7      287.19      267.75     10.65 o 
   3  12   7      112.43      111.78      6.92 o 
   4  12   7       24.81       20.26      5.76 o 
   5  12   7        3.08       -1.32      4.95 o 
   6  12   7        4.67       -1.99      5.52 o 
   7  12   7        0.73        7.08      7.66 o 
   8  12   7        3.76       -3.42      5.97 o 
  -8  13   7      122.38      127.65     13.01 o 
  -7  13   7        0.08        2.37      7.69 o 
  -6  13   7       71.52       59.51      8.71 o 
  -5  13   7      269.94      277.80     13.75 o 
  -4  13   7       34.87       33.84      7.70 o 
  -3  13   7       16.61        7.56      6.37 o 
  -2  13   7      204.81      210.27     11.87 o 
  -1  13   7       22.11       22.34      5.32 o 
   0  13   7        0.11        2.99      4.60 o 
   1  13   7        4.93       11.52      5.44 o 
   2  13   7       63.48       67.18      8.48 o 
   3  13   7      147.52      154.51     10.30 o 
   4  13   7        9.24       11.98      6.40 o 
   5  13   7       91.16       93.49      9.38 o 
   6  13   7       16.06       11.98      6.36 o 
  -5  14   7       74.07       80.05     11.29 o 
  -4  14   7       27.10       23.41      9.18 o 
  -3  14   7       13.54        3.78     10.09 o 
  -2  14   7       15.51       12.86     16.35 o 
  -1  14   7      105.06      118.74     12.53 o 
   0  14   7       64.17       73.78      8.38 o 
   1  14   7      252.36      264.42     12.84 o 
   2  14   7      173.50      219.09     12.04 o 
   3  14   7      109.70       76.37      8.92 o 
 -16   0   8      104.26      112.65     19.35 o 
 -14   0   8      173.80      169.23     20.02 o 
 -12   0   8     1199.42     1185.13     39.29 o 
 -10   0   8        0.28       -1.06      3.86 o 
  -8   0   8      413.45      434.97     13.95 o 
  -6   0   8      387.15      396.43     11.95 o 
  -4   0   8      877.50      889.24     17.65 o 
  -2   0   8      877.46      980.04     17.16 o 
   0   0   8     2372.62     2493.86     40.48 o 
   2   0   8      164.45      206.74      7.07 o 
   4   0   8      141.24      133.04      7.44 o 
   6   0   8       39.80       41.74      5.92 o 
   8   0   8       74.26       68.88      7.32 o 
  10   0   8        9.63       10.17      6.81 o 
  12   0   8        1.44       -5.17      5.89 o 
  14   0   8       56.90       72.07     14.23 o 
 -16   1   8        0.54        6.97      8.24 o 
 -15   1   8      151.26      129.86     13.56 o 
 -14   1   8       47.61       55.11      9.88 o 
 -13   1   8        0.28       -6.61      4.41 o 
 -12   1   8       59.53       52.16      5.95 o 
 -11   1   8      468.12      467.06     14.29 o 
 -10   1   8     1093.18     1072.74     21.40 o 
  -9   1   8       72.79       70.01      4.38 o 
  -8   1   8      301.93      280.86      7.67 o 
  -7   1   8      177.10      171.65      4.68 o 
  -6   1   8       78.31       94.22      3.86 o 
  -5   1   8       13.96       15.68      1.92 o 
  -4   1   8      107.60       85.12      2.77 o 
  -3   1   8      142.79      183.67      3.42 o 
  -2   1   8      158.50      129.29      2.85 o 
  -1   1   8      201.89      223.38      4.08 o 
   0   1   8      157.82      140.34      3.97 o 
   1   1   8       85.07       92.31      3.92 o 
   2   1   8     1003.55     1035.73     16.24 o 
   3   1   8      256.31      266.69      7.04 o 
   4   1   8      138.15      122.87      5.07 o 
   5   1   8       46.99       54.94      4.24 o 
   6   1   8      700.72      708.42     14.68 o 
   7   1   8       72.19       69.32      5.23 o 
   8   1   8       14.18       17.03      3.70 o 
   9   1   8        1.66       -4.66      3.12 o 
  10   1   8       52.39       43.70      5.29 o 
  11   1   8       52.10       38.42      5.90 o 
  12   1   8       22.32       17.31      5.44 o 
  13   1   8       40.43       28.80      8.11 o 
  14   1   8       11.17       21.66      7.34 o 
 -16   2   8       73.72       53.02     11.11 o 
 -15   2   8      215.66      192.81     15.79 o 
 -14   2   8        2.94        4.07      8.44 o 
 -13   2   8      204.86      227.06     14.09 o 
 -12   2   8       64.27       68.23      6.68 o 
 -11   2   8       10.01        1.40      4.00 o 
 -10   2   8      235.89      197.78      8.88 o 
  -9   2   8        0.22        0.76      2.24 o 
  -8   2   8       54.88       52.36      3.52 o 
  -7   2   8      160.51      157.78      5.12 o 
  -6   2   8     1326.91     1257.93     22.42 o 
  -5   2   8      415.98      424.72      7.18 o 
  -4   2   8       33.18       28.20      1.89 o 
  -3   2   8     3164.85     3142.90     37.29 o 
  -2   2   8      531.91      562.50      8.68 o 
  -1   2   8     1548.00     1618.49     21.52 o 
   0   2   8     3425.27     3557.31     40.02 o 
   1   2   8       72.69       67.98      3.82 o 
   2   2   8     3176.31     3337.79     53.90 o 
   3   2   8      470.29      496.38     10.35 o 
   4   2   8      785.76      791.35     16.25 o 
   5   2   8      147.86      140.42      6.19 o 
   6   2   8      225.29      225.91      9.58 o 
   7   2   8       36.16       24.59      4.36 o 
   8   2   8        2.55       -0.99      3.24 o 
   9   2   8       87.25       93.93      6.62 o 
  10   2   8      304.42      333.78     11.77 o 
  11   2   8       47.85       53.37      6.34 o 
  12   2   8        3.89        5.23      4.92 o 
  13   2   8        0.43        3.73      5.58 o 
  14   2   8        7.22        3.22      6.08 o 
 -15   3   8       46.05       51.09     13.23 o 
 -14   3   8        0.44        0.98      5.93 o 
 -13   3   8      100.35       98.46      8.05 o 
 -12   3   8      547.42      557.40     16.80 o 
 -11   3   8      711.72      712.15     18.96 o 
 -10   3   8      117.56      114.09      6.22 o 
  -9   3   8      374.86      370.33     22.44 o 
  -8   3   8       10.48        9.95      4.63 o 
  -7   3   8      143.67      151.85      4.88 o 
  -6   3   8      187.02      184.71      5.64 o 
  -5   3   8      146.11      146.71      4.11 o 
  -4   3   8        2.95        1.43      1.55 o 
  -3   3   8       20.81       23.69      1.70 o 
  -2   3   8      395.64      369.43      6.34 o 
  -1   3   8      193.44      161.45      3.86 o 
   0   3   8      875.58      860.29     12.47 o 
   1   3   8       27.42       29.25      2.61 o 
   2   3   8      306.70      305.83      7.97 o 
   3   3   8       12.95       20.19      3.16 o 
   4   3   8       90.29       90.65      6.78 o 
   5   3   8      166.27      178.38      7.02 o 
   6   3   8      108.89      111.40      6.04 o 
   7   3   8       22.62       27.48      4.27 o 
   8   3   8        2.06        1.34      3.82 o 
   9   3   8       94.24      105.05      7.01 o 
  10   3   8      189.06      193.61      9.19 o 
  11   3   8       11.93       12.59      4.88 o 
  12   3   8       25.36       31.96      6.22 o 
  13   3   8        0.52       11.71      5.71 o 
 -15   4   8       14.00       -4.18      7.11 o 
 -14   4   8        0.22       -3.05      5.60 o 
 -13   4   8       42.38       29.27      6.78 o 
 -12   4   8      119.88      113.01      9.57 o 
 -11   4   8        1.35        2.84      5.21 o 
 -10   4   8        4.66        6.29      2.89 o 
  -9   4   8       18.24       13.61      3.50 o 
  -8   4   8      504.85      449.35     11.30 o 
  -7   4   8      134.33      124.45      4.78 o 
  -6   4   8     2899.73     2824.06     38.92 o 
  -5   4   8       65.28       62.38      3.50 o 
  -4   4   8       91.17       99.37      3.29 o 
  -3   4   8      294.50      296.93      7.25 o 
  -2   4   8        1.71        8.63      1.21 o 
  -1   4   8      229.96      271.97      5.85 o 
   0   4   8       58.91       50.07      2.79 o 
   1   4   8      789.91      824.33     14.59 o 
   2   4   8       41.15       62.08      3.59 o 
   3   4   8      281.11      307.43     10.20 o 
   4   4   8      329.82      333.00      7.98 o 
   5   4   8      937.10      902.77     16.69 o 
   6   4   8       31.39       39.83      4.47 o 
   7   4   8       36.50       38.45      4.71 o 
   8   4   8       69.82       63.16      5.80 o 
   9   4   8       18.92       23.78      4.83 o 
  10   4   8      116.34      124.34      7.88 o 
  11   4   8        8.65       12.08      4.97 o 
  12   4   8        6.96        3.68      5.25 o 
  13   4   8        4.92        5.13      6.09 o 
 -15   5   8       95.89      112.94     11.10 o 
 -14   5   8       17.43       18.94      7.15 o 
 -13   5   8       13.74        9.19      9.11 o 
 -12   5   8       19.29       15.81      5.30 o 
 -11   5   8      541.50      519.20     15.94 o 
 -10   5   8      131.41      128.54      6.57 o 
  -9   5   8      219.50      223.48      8.19 o 
  -8   5   8       30.05       23.82      3.75 o 
  -7   5   8      329.96      320.87      7.04 o 
  -6   5   8      888.87      872.69     14.79 o 
  -5   5   8     1637.96     1609.12     23.96 o 
  -4   5   8      681.45      679.47     14.64 o 
  -3   5   8      933.41      875.50     19.65 o 
  -2   5   8     1187.71     1202.76     25.54 o 
  -1   5   8      211.47      220.00      5.61 o 
   0   5   8      462.48      462.90      9.51 o 
   1   5   8       52.62       49.72      6.23 o 
   2   5   8      786.53      795.83     14.54 o 
   3   5   8      611.83      626.53     11.75 o 
   4   5   8      134.97      128.58      4.39 o 
   5   5   8      364.66      380.66      9.12 o 
   6   5   8       49.26       60.62      6.07 o 
   7   5   8       20.47       21.56      3.67 o 
   8   5   8       34.00       42.58      7.35 o 
   9   5   8        8.73       14.69      4.43 o 
  10   5   8      110.24      114.00      7.75 o 
  11   5   8       95.04       78.52      7.40 o 
  12   5   8       15.28        5.27      5.51 o 
  13   5   8        5.18        6.57      6.65 o 
 -14   6   8        6.67        0.15      6.10 o 
 -13   6   8        3.77       -2.04      5.44 o 
 -12   6   8        2.36       12.39      5.62 o 
 -11   6   8        0.79        1.24      4.09 o 
 -10   6   8       72.20       64.82      5.47 o 
  -9   6   8        2.95        2.32      3.40 o 
  -8   6   8       69.14       71.61      4.99 o 
  -7   6   8     1118.51     1031.28     18.36 o 
  -6   6   8      441.96      443.44      9.92 o 
  -5   6   8      815.73      792.12     14.25 o 
  -4   6   8     1072.54     1003.93     26.44 o 
  -3   6   8       39.33       19.39      5.30 o 
  -2   6   8      105.50      100.04      6.19 o 
  -1   6   8      102.99      117.58      4.27 o 
   0   6   8       32.40       41.46      4.40 o 
   1   6   8        0.06       -2.62      3.79 o 
   2   6   8        6.49        2.49      2.53 o 
   3   6   8      243.81      250.15      7.33 o 
   4   6   8       64.03       58.67      4.05 o 
   5   6   8      192.33      201.95      6.26 o 
   6   6   8        3.87        1.01      3.32 o 
   7   6   8        1.62       -4.87      3.24 o 
   8   6   8        0.01       -1.75      3.86 o 
   9   6   8        9.70       11.35      4.60 o 
  10   6   8       23.30       13.50      5.83 o 
  11   6   8       64.96       68.62      8.40 o 
  12   6   8       11.49        9.30      9.19 o 
 -14   7   8        0.40       -8.76      6.01 o 
 -13   7   8       44.42       60.78      8.30 o 
 -12   7   8       31.03       25.38      6.55 o 
 -11   7   8      102.20      112.43      6.94 o 
 -10   7   8      592.38      555.83     14.48 o 
  -9   7   8       30.65       23.73      4.21 o 
  -8   7   8        3.19        2.48      3.28 o 
  -7   7   8       73.52       72.21      4.35 o 
  -6   7   8      450.50      386.50      9.93 o 
  -5   7   8     1023.86      925.16     21.73 o 
  -4   7   8        0.33       -2.44      4.69 o 
  -3   7   8       20.62       29.65      7.71 o 
  -2   7   8      716.73      657.63     13.16 o 
  -1   7   8      990.29      949.13     17.75 o 
   0   7   8      140.40      119.46      5.80 o 
   1   7   8      778.54      778.48     16.74 o 
   2   7   8        0.09        4.26      3.45 o 
   3   7   8        6.83        3.45      3.67 o 
   4   7   8       36.84       37.69      4.24 o 
   5   7   8      164.76      173.84      7.95 o 
   6   7   8      107.38      113.72      9.91 o 
   7   7   8       58.67       56.10      6.49 o 
   8   7   8        2.46        4.31      5.00 o 
   9   7   8      212.82      225.15     13.18 o 
  10   7   8        0.01        5.00      5.53 o 
  11   7   8       55.06       55.93      8.01 o 
  12   7   8        2.98        2.67      7.09 o 
 -13   8   8       22.87       20.55      7.25 o 
 -12   8   8        2.41        7.15      5.96 o 
 -11   8   8        0.81        3.63      4.58 o 
 -10   8   8      122.54       89.05      6.92 o 
  -9   8   8      120.97      135.64      7.10 o 
  -8   8   8       36.83       26.96      4.36 o 
  -7   8   8      130.38      150.81      6.32 o 
  -6   8   8       87.38       96.57      6.58 o 
  -5   8   8      445.23      415.52     10.72 o 
  -4   8   8        9.19       10.08      4.52 o 
  -3   8   8     1354.92     1191.91     25.50 o 
  -2   8   8       22.55       29.29      3.99 o 
  -1   8   8       61.70       61.16      3.57 o 
   0   8   8       79.26       67.94      5.32 o 
   1   8   8      427.39      406.47     11.23 o 
   2   8   8      195.72      200.26     12.58 o 
   3   8   8      492.42      458.86     12.52 o 
   4   8   8       78.02       73.50      5.35 o 
   5   8   8        0.46        0.13      3.64 o 
   6   8   8       80.00       73.14      6.43 o 
   7   8   8      192.12      198.23     13.08 o 
   8   8   8       16.33       13.10      5.59 o 
   9   8   8      228.35      265.78     18.54 o 
  10   8   8       68.18       55.77      7.87 o 
  11   8   8      102.06       97.37     15.47 o 
 -12   9   8        5.76        9.24      6.06 o 
 -11   9   8      155.80      155.67      9.34 o 
 -10   9   8        1.88        3.06      4.48 o 
  -9   9   8       37.08       33.20      5.06 o 
  -8   9   8        5.96        8.76      4.20 o 
  -7   9   8       90.10       96.17      5.69 o 
  -6   9   8        9.25        2.90      4.13 o 
  -5   9   8       48.31       55.26      6.49 o 
  -4   9   8       14.70       16.41      3.10 o 
  -3   9   8        1.59        2.39      2.76 o 
  -2   9   8        1.54        0.84      2.88 o 
  -1   9   8        1.80       -0.54      3.34 o 
   0   9   8      159.77      135.68      7.13 o 
   1   9   8        1.03       -2.25      3.28 o 
   2   9   8       42.50       37.01      4.91 o 
   3   9   8      331.19      293.70     10.30 o 
   4   9   8        0.52        5.04      3.70 o 
   5   9   8       47.92       40.80      5.42 o 
   6   9   8       58.20       48.83      5.96 o 
   7   9   8       73.04       75.17      7.71 o 
   8   9   8      203.83      217.38     14.68 o 
   9   9   8        0.63        1.05      5.83 o 
  10   9   8       77.81       88.03     10.42 o 
 -12  10   8        1.16      -12.97      8.65 o 
 -11  10   8        2.88       -4.68      6.77 o 
 -10  10   8        0.89       -7.26      5.93 o 
  -9  10   8       33.27       25.08      7.59 o 
  -8  10   8       10.14        2.64      6.22 o 
  -7  10   8      267.73      282.80     14.73 o 
  -6  10   8      125.41      130.67      8.87 o 
  -5  10   8      208.46      204.07     10.43 o 
  -4  10   8       35.17       41.01      6.35 o 
  -3  10   8        1.35       -0.79      3.04 o 
  -2  10   8       77.72       93.50      5.74 o 
  -1  10   8      408.28      353.38     14.68 o 
   0  10   8      122.58      131.36      7.78 o 
   1  10   8      311.66      305.92     11.89 o 
   2  10   8       35.66       42.78      5.17 o 
   3  10   8        1.25        4.08      4.73 o 
   4  10   8       10.56       18.09      4.37 o 
   5  10   8        0.19       -4.67      4.78 o 
   6  10   8       95.68      107.27      7.71 o 
   7  10   8       86.86       87.37      9.99 o 
   8  10   8       32.31       39.02      8.01 o 
   9  10   8        1.95       -5.70      7.83 o 
 -10  11   8       71.92       65.40     10.52 o 
  -9  11   8       80.73       80.09     10.57 o 
  -8  11   8      117.22      117.78     11.66 o 
  -7  11   8        1.75       -1.01      6.41 o 
  -6  11   8       34.05       42.36      7.10 o 
  -5  11   8       93.69       87.02      8.32 o 
  -4  11   8        1.43        0.86      5.19 o 
  -3  11   8      347.66      374.39     14.25 o 
  -2  11   8       98.40      103.00      8.11 o 
  -1  11   8      490.49      490.34     13.56 o 
   0  11   8        3.43        4.01      3.98 o 
   1  11   8       17.43       21.06      4.62 o 
   2  11   8       72.98       79.79      6.03 o 
   3  11   8       32.57       43.83      4.99 o 
   4  11   8        0.27       -2.77      3.93 o 
   5  11   8       29.47       23.14      5.58 o 
   6  11   8        5.05        8.15      5.63 o 
   7  11   8       52.77       61.38      9.09 o 
   8  11   8        0.82        8.55      8.28 o 
  -9  12   8        8.60       11.67      8.18 o 
  -8  12   8      200.63      217.48     14.99 o 
  -7  12   8       10.65       22.20      8.20 o 
  -6  12   8        2.40        3.45      5.97 o 
  -5  12   8       26.45       31.65      7.04 o 
  -4  12   8       41.00       25.22      6.58 o 
  -3  12   8        3.13        0.84      5.38 o 
  -2  12   8       83.30       84.02      8.50 o 
  -1  12   8       66.61       60.46      5.98 o 
   0  12   8       12.75       11.07      6.14 o 
   1  12   8       27.96       27.97      5.36 o 
   2  12   8      172.53      157.90      8.02 o 
   3  12   8        0.31        1.81      3.97 o 
   4  12   8       38.08       37.54      5.71 o 
   5  12   8       98.54       63.62     10.27 o 
   6  12   8       18.23       20.28      6.68 o 
   7  12   8        0.04        4.96      6.05 o 
  -7  13   8       55.45       67.47     10.58 o 
  -6  13   8       20.87       11.73      9.43 o 
  -5  13   8       65.12       63.78      9.41 o 
  -4  13   8        4.87       -1.37      5.96 o 
  -3  13   8      116.17      102.67      9.77 o 
  -2  13   8      156.85      179.66     11.61 o 
  -1  13   8       48.26       60.66      8.32 o 
   0  13   8        0.07       -1.02      4.61 o 
   1  13   8       15.01        1.34      5.44 o 
   2  13   8        0.50        2.38      5.00 o 
   3  13   8        1.01        3.77      5.71 o 
   4  13   8        8.55       14.73      6.38 o 
   5  13   8       11.64       11.91      6.57 o 
  -4  14   8        3.91       13.65      8.99 o 
  -3  14   8        5.04        3.63      7.77 o 
  -2  14   8       37.31       34.52     10.86 o 
  -1  14   8       44.51       35.48      9.60 o 
   0  14   8        0.78       -7.45      7.04 o 
   1  14   8       12.50       19.02     13.18 o 
   2  14   8       99.58       93.96     10.17 o 
 -15   0   9      264.48      284.86     26.30 o 
 -13   0   9      421.45      408.41     42.02 o 
 -11   0   9      284.15      339.37     51.03 o 
  -9   0   9      788.71      731.91     29.26 o 
  -7   0   9      373.05      338.62     11.56 o 
  -5   0   9     1074.31     1004.14     29.49 o 
  -3   0   9      668.00      756.87     15.69 o 
  -1   0   9      602.20      613.17     12.09 o 
   1   0   9     1988.33     2014.07     37.59 o 
   3   0   9      636.54      625.39     17.63 o 
   5   0   9       74.81       75.86      6.68 o 
   7   0   9       84.48       86.83     10.60 o 
   9   0   9       54.34       42.15      7.32 o 
  11   0   9       67.81       65.93      9.05 o 
  13   0   9       16.03       21.49     11.33 o 
 -16   1   9        3.26        2.69     10.67 o 
 -15   1   9       28.50       32.43      9.30 o 
 -14   1   9       11.32        6.31      7.04 o 
 -13   1   9       19.06       24.01      5.69 o 
 -12   1   9      680.45      632.06     18.14 o 
 -11   1   9      300.56      283.10      9.82 o 
 -10   1   9       23.39       25.71      4.14 o 
  -9   1   9      246.40      257.42      7.65 o 
  -8   1   9      104.30       83.73      4.46 o 
  -7   1   9      898.60      903.14     13.27 o 
  -6   1   9       15.21       14.34      2.11 o 
  -5   1   9      100.47       91.59      3.50 o 
  -4   1   9      147.24      136.66      3.57 o 
  -3   1   9      516.47      529.75      7.51 o 
  -2   1   9       71.23       83.45      2.65 o 
  -1   1   9        4.12        9.34      1.59 o 
   0   1   9       76.43       81.95      2.90 o 
   1   1   9      167.58      124.99      3.63 o 
   2   1   9       14.45       18.13      2.54 o 
   3   1   9      106.33      100.61      4.63 o 
   4   1   9      103.09      106.66      5.03 o 
   5   1   9      117.34      118.61      5.55 o 
   6   1   9       56.36       55.35      4.68 o 
   7   1   9      197.22      189.82      7.41 o 
   8   1   9        2.74        2.94      3.56 o 
   9   1   9      174.35      198.73      8.34 o 
  10   1   9        0.03       -0.48      4.22 o 
  11   1   9        0.39       -0.52      4.40 o 
  12   1   9       32.77       39.37      6.55 o 
  13   1   9        5.76        6.99      6.31 o 
 -15   2   9      110.41      132.24     13.61 o 
 -14   2   9       31.55       41.08      9.30 o 
 -13   2   9       97.97       80.55      7.67 o 
 -12   2   9      429.43      431.42     20.44 o 
 -11   2   9      298.65      287.32     11.06 o 
 -10   2   9        4.56       11.87      4.17 o 
  -9   2   9       66.87       75.03      5.24 o 
  -8   2   9       69.02       75.56      5.66 o 
  -7   2   9      611.77      564.50     12.85 o 
  -6   2   9      194.53      211.27      5.83 o 
  -5   2   9      623.48      584.75     11.11 o 
  -4   2   9       12.20       20.60      1.91 o 
  -3   2   9     1015.94      975.61     13.15 o 
  -2   2   9      535.27      554.41      8.05 o 
  -1   2   9      341.59      363.08      6.77 o 
   0   2   9     1351.86     1400.92     18.90 o 
   1   2   9        3.80        1.24      1.65 o 
   2   2   9      155.20      159.13      6.30 o 
   3   2   9     2068.51     2131.37     33.41 o 
   4   2   9      185.98      176.83      6.82 o 
   5   2   9     1077.63     1127.23     22.18 o 
   6   2   9      148.70      139.16      7.54 o 
   7   2   9      153.46      159.13      7.45 o 
   8   2   9        1.16       -1.69      3.51 o 
   9   2   9       31.26       38.96      6.23 o 
  10   2   9        3.11        1.93      4.14 o 
  11   2   9        0.98       -2.21      4.49 o 
  12   2   9       22.62       16.66      5.74 o 
  13   2   9       85.21       97.76      9.59 o 
 -15   3   9       80.44       79.31     12.02 o 
 -14   3   9       12.53        9.59     11.00 o 
 -13   3   9       94.31       94.67      9.03 o 
 -12   3   9       87.24       86.22      7.45 o 
 -11   3   9       88.82       85.34      7.74 o 
 -10   3   9      334.53      353.27     12.14 o 
  -9   3   9     1786.13     1749.31     31.22 o 
  -8   3   9     2165.63     2167.25     37.30 o 
  -7   3   9        0.04        1.68      3.06 o 
  -6   3   9        6.53        3.98      2.41 o 
  -5   3   9      245.87      258.59      5.47 o 
  -4   3   9      664.43      667.29     10.31 o 
  -3   3   9      668.99      690.01     10.47 o 
  -2   3   9      189.18      187.05      4.97 o 
  -1   3   9      194.81      172.72      4.53 o 
   0   3   9      107.54       99.27      3.37 o 
   1   3   9      149.54      170.62      5.60 o 
   2   3   9       33.19       48.08      3.63 o 
   3   3   9      112.29      117.28      4.91 o 
   4   3   9      182.91      177.47      6.89 o 
   5   3   9       98.38       92.25      5.54 o 
   6   3   9       44.38       54.28      4.93 o 
   7   3   9      101.14      115.07      6.59 o 
   8   3   9       29.06       24.43      4.66 o 
   9   3   9       62.40       67.81      6.30 o 
  10   3   9       36.24       31.61      5.45 o 
  11   3   9        1.57        0.88      5.40 o 
  12   3   9       11.97       17.24      6.19 o 
  13   3   9       31.68       27.69      7.13 o 
 -15   4   9       29.54       37.78      9.82 o 
 -14   4   9       21.73       39.78      7.84 o 
 -13   4   9       64.60       66.63      8.34 o 
 -12   4   9       28.09       32.09      5.70 o 
 -11   4   9       56.48       43.27      5.75 o 
 -10   4   9      179.80      173.50      8.54 o 
  -9   4   9      148.20      155.42      6.69 o 
  -8   4   9        0.95        2.92      3.26 o 
  -7   4   9        4.56        4.09      2.62 o 
  -6   4   9      207.49      196.77      5.62 o 
  -5   4   9     1025.03      978.22     15.21 o 
  -4   4   9       60.47       75.67      2.83 o 
  -3   4   9     2768.03     2802.64     38.17 o 
  -2   4   9        0.59        1.76      1.38 o 
  -1   4   9        0.78       -2.55      1.90 o 
   0   4   9        0.59       -2.77      2.03 o 
   1   4   9       47.56       58.80      4.24 o 
   2   4   9      652.30      683.11     14.23 o 
   3   4   9        5.27        0.80      3.01 o 
   4   4   9      683.64      704.90     14.23 o 
   5   4   9        5.49        2.06      2.66 o 
   6   4   9      124.12      126.72      6.53 o 
   7   4   9      271.67      238.72      9.05 o 
   8   4   9       84.52       76.39      6.31 o 
   9   4   9        3.93        5.74      4.20 o 
  10   4   9        1.41       -0.56      4.81 o 
  11   4   9       62.21       63.36      6.89 o 
  12   4   9        5.05        9.21      5.52 o 
  13   4   9       18.73       13.58      6.87 o 
 -15   5   9        5.27       -0.72      7.65 o 
 -14   5   9       64.94       56.01      8.68 o 
 -13   5   9        0.32       -1.52      8.77 o 
 -12   5   9      128.79      118.47      8.35 o 
 -11   5   9        4.60        1.75      4.31 o 
 -10   5   9      197.79      197.43      7.99 o 
  -9   5   9      118.34      125.84      7.06 o 
  -8   5   9      536.68      515.36     12.60 o 
  -7   5   9        5.15        6.61      2.16 o 
  -6   5   9        0.53        0.29      2.34 o 
  -5   5   9      360.94      330.99      7.15 o 
  -4   5   9      191.62      196.79      7.98 o 
  -3   5   9      871.56      831.45     16.49 o 
  -2   5   9      885.47      856.82     13.31 o 
  -1   5   9      474.68      454.53     10.12 o 
   0   5   9      792.41      743.37     13.71 o 
   1   5   9     1460.38     1463.79     26.75 o 
   2   5   9       12.00       11.83      2.57 o 
   3   5   9       98.40      101.81      5.28 o 
   4   5   9        0.11        0.51      2.82 o 
   5   5   9      369.02      363.37      8.75 o 
   6   5   9      215.26      212.98      8.41 o 
   7   5   9       16.64       22.13      4.59 o 
   8   5   9      147.57      153.25      8.04 o 
   9   5   9       19.85       17.49      4.97 o 
  10   5   9        3.92        9.71      4.80 o 
  11   5   9       14.84       13.24      6.56 o 
  12   5   9        0.18       -3.83      8.18 o 
 -14   6   9       51.79       51.05      8.52 o 
 -13   6   9        1.86        5.89      8.32 o 
 -12   6   9        0.41        2.98      9.05 o 
 -11   6   9        9.82        6.82      4.71 o 
 -10   6   9       16.52       14.43      4.10 o 
  -9   6   9       45.20       53.02      4.87 o 
  -8   6   9       10.62       12.70      3.48 o 
  -7   6   9       28.59       30.32      3.72 o 
  -6   6   9       32.45       26.76      2.82 o 
  -5   6   9        3.75        5.12      5.40 o 
  -4   6   9     1290.46     1215.53     26.28 o 
  -3   6   9     1108.98     1135.69     24.90 o 
  -2   6   9      117.75      115.50      4.89 o 
  -1   6   9      430.43      412.48     12.86 o 
   0   6   9       86.86       75.69      4.77 o 
   1   6   9      196.14      189.64      7.20 o 
   2   6   9        0.88       -2.25      3.43 o 
   3   6   9        4.76        4.88      3.24 o 
   4   6   9       83.81       85.91      5.80 o 
   5   6   9       15.91       17.63      4.71 o 
   6   6   9      101.79       99.01      7.51 o 
   7   6   9        3.68        7.73      6.61 o 
   8   6   9       21.89       25.23      5.85 o 
   9   6   9      143.65      139.36      9.63 o 
  10   6   9       35.48       33.04      6.89 o 
  11   6   9        0.06        0.54      6.14 o 
  12   6   9        2.97        5.27      7.44 o 
 -14   7   9        0.06       -7.70      5.99 o 
 -13   7   9        3.97        8.51      6.10 o 
 -12   7   9       59.79       51.69      7.64 o 
 -11   7   9        1.60        0.44      5.13 o 
 -10   7   9      135.97      139.65      7.27 o 
  -9   7   9       61.92       74.37      5.57 o 
  -8   7   9      160.24      184.10      8.75 o 
  -7   7   9     1018.92      972.22     17.92 o 
  -6   7   9      225.10      199.21      8.98 o 
  -5   7   9       25.71       25.70      4.89 o 
  -4   7   9      797.98      747.09     18.78 o 
  -3   7   9     1073.23      962.26     22.51 o 
  -2   7   9     2093.14     1857.56     46.30 o 
  -1   7   9      356.16      298.48      8.77 o 
   0   7   9       25.17       31.72      4.73 o 
   1   7   9      647.87      591.71     14.06 o 
   2   7   9      573.62      561.41     13.87 o 
   3   7   9       62.72       62.82      5.31 o 
   4   7   9      148.73      141.28      7.65 o 
   5   7   9       10.04        2.59      4.29 o 
   6   7   9      189.06      195.76      9.98 o 
   7   7   9       81.20       94.23      8.00 o 
   8   7   9      114.56      112.30     10.77 o 
   9   7   9      157.65      186.52     12.08 o 
  10   7   9        1.30        6.48      5.97 o 
  11   7   9        7.57        2.23      8.09 o 
 -13   8   9       14.35       24.12      7.81 o 
 -12   8   9       52.22       60.70      8.89 o 
 -11   8   9       44.26       45.12      6.97 o 
 -10   8   9       60.36       56.13      6.14 o 
  -9   8   9        0.43        5.35      3.69 o 
  -8   8   9      101.95       96.02      5.91 o 
  -7   8   9      210.54      191.24      9.30 o 
  -6   8   9      231.72      267.82     11.00 o 
  -5   8   9       32.24       25.17      7.50 o 
  -4   8   9      150.17      172.97      8.70 o 
  -3   8   9       15.96       16.20      5.71 o 
  -2   8   9      485.80      465.45     11.53 o 
  -1   8   9       84.64       66.99      5.46 o 
   0   8   9      479.33      473.43     16.42 o 
   1   8   9       33.31       34.37      4.38 o 
   2   8   9      144.41      140.50      6.97 o 
   3   8   9      114.18       99.65     11.27 o 
   4   8   9      107.85      108.18      6.28 o 
   5   8   9       18.59       23.44      4.90 o 
   6   8   9       73.00       72.41      7.26 o 
   7   8   9       31.86       43.80     11.17 o 
   8   8   9        2.99       -1.13      5.17 o 
   9   8   9        2.72        0.71      5.48 o 
  10   8   9      115.75       97.18     10.88 o 
  11   8   9       12.61        9.89      7.55 o 
 -12   9   9       46.93       63.37     20.35 o 
 -11   9   9        4.02        1.29     13.15 o 
 -10   9   9      111.62       88.55     10.01 o 
  -9   9   9       40.43       38.97      8.06 o 
  -8   9   9      252.35      235.98     13.52 o 
  -7   9   9       11.74        5.56     12.92 o 
  -6   9   9       13.46       13.67      5.26 o 
  -5   9   9       17.89       25.23      5.73 o 
  -4   9   9       31.28       37.51      5.72 o 
  -3   9   9       19.33       25.00      5.22 o 
  -2   9   9        0.96        1.96      3.05 o 
  -1   9   9       15.46       13.32      3.44 o 
   0   9   9        1.22       -0.08      4.13 o 
   1   9   9       14.35       16.75      4.09 o 
   2   9   9       17.03       13.94      5.40 o 
   3   9   9       21.06       14.39      3.95 o 
   4   9   9        1.96       -2.32      3.63 o 
   5   9   9        4.21       -0.42      4.09 o 
   6   9   9       43.12       41.56      6.53 o 
   7   9   9       72.20       64.86      7.71 o 
   8   9   9       33.25       35.18      8.62 o 
   9   9   9       19.85       28.62      8.04 o 
  10   9   9        0.31       -4.08      6.77 o 
 -11  10   9      186.50      186.61     17.83 o 
 -10  10   9       88.24      105.45     11.39 o 
  -9  10   9       29.04       35.31      8.29 o 
  -8  10   9       55.07       64.23      9.23 o 
  -7  10   9       20.73       11.61      9.52 o 
  -6  10   9      171.37      182.00     10.24 o 
  -5  10   9      117.79      112.57      9.60 o 
  -4  10   9      298.33      304.10     14.68 o 
  -3  10   9      183.78      201.81     10.44 o 
  -2  10   9       71.17       84.01      7.72 o 
  -1  10   9       28.68       33.12      4.36 o 
   0  10   9       32.60       32.82      4.97 o 
   1  10   9       96.58      114.30      6.95 o 
   2  10   9      856.01      780.17     18.54 o 
   3  10   9       51.27       61.48      5.57 o 
   4  10   9      166.15      193.92      9.09 o 
   5  10   9       53.34       55.56      6.55 o 
   6  10   9       21.25       16.28      5.41 o 
   7  10   9       37.36       45.40      7.34 o 
   8  10   9        1.13        7.93      6.66 o 
   9  10   9       53.57       51.57     11.25 o 
 -10  11   9        0.02       -4.26     10.40 o 
  -9  11   9       61.19       75.80     12.41 o 
  -8  11   9      156.50      165.28     13.27 o 
  -7  11   9       56.16       42.02     17.66 o 
  -6  11   9       47.00       48.16      7.69 o 
  -5  11   9       43.93       43.35      6.88 o 
  -4  11   9       11.07        1.50      5.16 o 
  -3  11   9        0.54        0.18      5.19 o 
  -2  11   9       50.34       49.79      7.02 o 
  -1  11   9        8.32       15.65      5.66 o 
   0  11   9      230.30      241.35      8.76 o 
   1  11   9       62.16       56.22      6.39 o 
   2  11   9      310.14      277.85     10.64 o 
   3  11   9       10.72        8.39      4.51 o 
   4  11   9        0.57       -3.57      4.07 o 
   5  11   9       22.57       14.45      5.51 o 
   6  11   9       83.42       93.28      8.02 o 
   7  11   9        2.51       -0.22      6.44 o 
   8  11   9       25.38       28.08     10.23 o 
  -8  12   9        0.39       -5.91     10.01 o 
  -7  12   9       61.68       70.94     10.77 o 
  -6  12   9       11.30       15.28      7.96 o 
  -5  12   9       90.78      104.41      9.41 o 
  -4  12   9       28.54       37.98      7.15 o 
  -3  12   9        4.50        0.23      9.78 o 
  -2  12   9        1.53        1.23      5.64 o 
  -1  12   9       65.26       72.86      8.28 o 
   0  12   9       99.10      107.08      9.17 o 
   1  12   9       48.81       48.93      5.62 o 
   2  12   9       52.80       53.73      5.92 o 
   3  12   9       25.11       28.44      5.02 o 
   4  12   9        7.17       13.94      5.02 o 
   5  12   9      112.31      108.23      9.48 o 
   6  12   9        0.02       -7.97      7.78 o 
  -6  13   9       43.02       54.60     10.66 o 
  -5  13   9       26.48       37.19      8.21 o 
  -4  13   9      133.73      164.73     11.57 o 
  -3  13   9      192.11      183.97     12.03 o 
  -2  13   9       19.27       31.66      7.51 o 
  -1  13   9       39.20       22.92     13.94 o 
   0  13   9       30.24       33.79      8.55 o 
   1  13   9       29.18       25.09      6.52 o 
   2  13   9       23.62       28.10      6.52 o 
   3  13   9        0.66        5.79      5.83 o 
   4  13   9       46.21       53.77      8.00 o 
  -2  14   9       79.27       84.40     11.71 o 
  -1  14   9        7.09       -0.93      7.66 o 
 -14   0  10      157.15      143.26     18.86 o 
 -12   0  10      323.27      306.79     17.33 o 
 -10   0  10      883.62      792.17     28.22 o 
  -8   0  10      659.64      745.17     26.10 o 
  -6   0  10       15.84       16.61      2.23 o 
  -4   0  10      767.69      711.16     15.29 o 
  -2   0  10      726.31      710.05     17.55 o 
   0   0  10      519.82      600.83     13.79 o 
   2   0  10       14.17       24.34      4.36 o 
   4   0  10     1338.78     1311.58     32.26 o 
   6   0  10       78.90       63.13      6.95 o 
   8   0  10       42.89       25.90      6.37 o 
  10   0  10        0.00        4.89      5.77 o 
  12   0  10       78.05       93.28     11.08 o 
 -15   1  10       16.93       19.60     13.40 o 
 -14   1  10       25.57       32.33      9.10 o 
 -13   1  10       13.15        6.22      5.02 o 
 -12   1  10      232.35      234.14     12.94 o 
 -11   1  10       57.39       61.69      7.37 o 
 -10   1  10      402.15      423.33     12.64 o 
  -9   1  10     1343.79     1270.79     24.52 o 
  -8   1  10      443.38      437.06      9.98 o 
  -7   1  10       87.20       87.83      3.57 o 
  -6   1  10      455.06      477.97      8.93 o 
  -5   1  10       24.30       31.50      2.46 o 
  -4   1  10      334.90      324.43      6.14 o 
  -3   1  10        0.03        0.33      1.48 o 
  -2   1  10       76.78       82.78      3.86 o 
  -1   1  10        3.45        2.16      1.70 o 
   0   1  10      866.95      851.46     13.48 o 
   1   1  10      328.08      340.79      6.64 o 
   2   1  10       65.88       71.61      3.88 o 
   3   1  10        0.78        1.92      2.63 o 
   4   1  10       64.65       70.84      6.88 o 
   5   1  10      117.61      129.64      5.95 o 
   6   1  10        0.08       -1.17      3.19 o 
   7   1  10       24.06       25.81      4.51 o 
   8   1  10        9.52        6.68      4.38 o 
   9   1  10        0.09       -2.00      3.95 o 
  10   1  10       41.53       47.48      6.18 o 
  11   1  10        0.86       -4.02      4.65 o 
  12   1  10        3.05        7.67      5.66 o 
  13   1  10       10.15        5.98      6.51 o 
 -15   2  10       32.84       26.56      9.25 o 
 -14   2  10       44.49       39.12      9.37 o 
 -13   2  10       29.58       31.18      6.79 o 
 -12   2  10      241.23      255.11     11.18 o 
 -11   2  10      103.57      112.84      6.79 o 
 -10   2  10       11.98       10.40      3.74 o 
  -9   2  10      509.28      489.57     13.81 o 
  -8   2  10     1814.47     1777.29     31.92 o 
  -7   2  10      539.32      510.48     12.52 o 
  -6   2  10      129.55      148.59      4.49 o 
  -5   2  10      110.84      128.64      4.19 o 
  -4   2  10      781.57      737.49     11.30 o 
  -3   2  10      208.32      245.26      5.12 o 
  -2   2  10      836.13      811.76     11.18 o 
  -1   2  10        4.12        2.60      1.80 o 
   0   2  10      149.44      137.49      3.84 o 
   1   2  10      276.36      274.13      6.07 o 
   2   2  10      619.11      597.83     10.68 o 
   3   2  10       95.99      110.57      7.05 o 
   4   2  10      215.63      200.91      7.58 o 
   5   2  10        0.07       -3.32      3.13 o 
   6   2  10      651.32      677.70     15.94 o 
   7   2  10       83.74       87.58      6.15 o 
   8   2  10      194.50      236.49      9.59 o 
   9   2  10        3.11       -3.28      4.65 o 
  10   2  10       12.37        5.71      4.48 o 
  11   2  10       11.64        9.13      8.69 o 
  12   2  10        3.08        3.52      5.51 o 
  13   2  10        1.58        0.58      8.21 o 
 -15   3  10        3.28        1.40      7.48 o 
 -14   3  10       25.38       24.34      8.52 o 
 -13   3  10        0.19       -0.49      5.19 o 
 -12   3  10      217.67      199.46     10.02 o 
 -11   3  10      121.32      118.91      7.75 o 
 -10   3  10      184.44      164.62      8.29 o 
  -9   3  10      165.85      151.18      7.73 o 
  -8   3  10      330.67      333.34      9.56 o 
  -7   3  10      402.16      408.59      9.62 o 
  -6   3  10     2266.81     2173.89     33.81 o 
  -5   3  10     2345.64     2333.10     30.56 o 
  -4   3  10      223.48      199.28      4.82 o 
  -3   3  10      139.36      149.27      4.61 o 
  -2   3  10      236.33      245.24      5.92 o 
  -1   3  10      953.74      915.12     14.50 o 
   0   3  10      453.76      441.77     12.41 o 
   1   3  10       34.73       37.08      3.04 o 
   2   3  10      349.77      326.63      8.85 o 
   3   3  10       42.38       35.48      2.81 o 
   4   3  10       40.31       35.65      5.15 o 
   5   3  10      184.39      192.34      8.51 o 
   6   3  10        7.65        7.22      5.32 o 
   7   3  10      155.95      166.18      7.91 o 
   8   3  10      226.72      230.91     12.73 o 
   9   3  10       20.93       26.25      5.26 o 
  10   3  10       39.29       50.36      6.39 o 
  11   3  10        1.42       -1.42      4.80 o 
  12   3  10       17.71       24.15      6.77 o 
 -15   4  10       24.74       25.48      9.14 o 
 -14   4  10       29.73       22.01      8.97 o 
 -13   4  10       46.78       46.09      7.88 o 
 -12   4  10      212.62      221.80     11.29 o 
 -11   4  10       14.05       17.83      4.94 o 
 -10   4  10       52.40       54.82      5.80 o 
  -9   4  10      127.75      138.33      6.64 o 
  -8   4  10      364.40      327.03      9.40 o 
  -7   4  10      185.67      183.78      6.90 o 
  -6   4  10       91.41       86.62      4.40 o 
  -5   4  10        0.59       -2.29      2.11 o 
  -4   4  10       75.77       81.40      3.15 o 
  -3   4  10      156.64      150.18      4.23 o 
  -2   4  10      500.88      508.46      8.19 o 
  -1   4  10      876.31      873.19     15.31 o 
   0   4  10      711.91      702.17     14.38 o 
   1   4  10        7.09        1.08      2.47 o 
   2   4  10      136.44      134.46      5.67 o 
   3   4  10       69.70       72.96      4.39 o 
   4   4  10       46.92       45.90      4.41 o 
   5   4  10      528.23      546.75     11.65 o 
   6   4  10        3.90        2.01      3.49 o 
   7   4  10      312.83      316.29     10.70 o 
   8   4  10       11.63        7.42      4.29 o 
   9   4  10       30.00       31.08      5.48 o 
  10   4  10       63.61       63.37      9.76 o 
  11   4  10        3.25        2.59      5.10 o 
  12   4  10        8.43       13.91      7.65 o 
 -14   5  10        1.14       12.65      8.07 o 
 -13   5  10       11.12       13.02      7.85 o 
 -12   5  10        0.40       -1.69      5.34 o 
 -11   5  10       21.62       24.83      7.40 o 
 -10   5  10        1.79        0.93      3.53 o 
  -9   5  10       10.83        6.23      3.53 o 
  -8   5  10       47.02       47.05      4.40 o 
  -7   5  10      618.83      605.53     12.31 o 
  -6   5  10      322.11      343.25      8.20 o 
  -5   5  10      287.23      274.51      7.16 o 
  -4   5  10     1272.89     1170.31     21.93 o 
  -3   5  10      437.78      420.45     13.62 o 
  -2   5  10      788.29      758.93     13.53 o 
  -1   5  10        0.05       -2.75      2.20 o 
   0   5  10      184.27      184.80      6.91 o 
   1   5  10      290.12      272.10      8.89 o 
   2   5  10      323.44      344.59     11.34 o 
   3   5  10      190.08      178.55     10.16 o 
   4   5  10      529.04      542.56     13.90 o 
   5   5  10       12.00       18.95      3.88 o 
   6   5  10       12.01       12.22      3.95 o 
   7   5  10       61.90       77.08     10.53 o 
   8   5  10       48.47       52.31      7.09 o 
   9   5  10       61.72       51.46      7.37 o 
  10   5  10        2.33       11.25      6.00 o 
  11   5  10       18.65       18.36      7.57 o 
  12   5  10       11.02        3.57      7.74 o 
 -14   6  10       64.26       77.44     17.15 o 
 -13   6  10      154.21      177.25     11.84 o 
 -12   6  10       10.18        8.78      5.93 o 
 -11   6  10       54.68       61.94      7.71 o 
 -10   6  10        6.46        7.13      3.86 o 
  -9   6  10       31.74       28.29      4.29 o 
  -8   6  10        0.10       -4.51      3.01 o 
  -7   6  10       13.54       17.11      3.04 o 
  -6   6  10        0.01       -2.54      4.18 o 
  -5   6  10      120.32      119.03      8.81 o 
  -4   6  10       81.93       76.28      5.83 o 
  -3   6  10       12.87       10.41      5.29 o 
  -2   6  10      278.09      277.53     10.56 o 
  -1   6  10      640.61      603.58     13.64 o 
   0   6  10     1057.88     1030.50     20.48 o 
   1   6  10      106.37      107.55      5.84 o 
   2   6  10       29.03       30.17      4.37 o 
   3   6  10      181.04      177.53      7.56 o 
   4   6  10      141.25      123.10      6.77 o 
   5   6  10        0.91       -7.46      5.83 o 
   6   6  10       38.69       39.49      5.96 o 
   7   6  10       34.81       33.70      8.40 o 
   8   6  10       34.83       47.19      7.27 o 
   9   6  10       19.95       24.95      6.54 o 
  10   6  10        4.18        3.07      5.85 o 
  11   6  10        0.94        3.16      7.32 o 
 -13   7  10        4.97        2.32      6.24 o 
 -12   7  10        2.89       10.76      7.25 o 
 -11   7  10        2.89       -1.27      4.97 o 
 -10   7  10        7.10        5.73      4.01 o 
  -9   7  10      323.00      338.72     10.54 o 
  -8   7  10       18.34       19.53      3.82 o 
  -7   7  10       61.07       71.84      5.81 o 
  -6   7  10      121.88      121.04      7.97 o 
  -5   7  10       85.24      110.05      8.62 o 
  -4   7  10      531.34      487.89     14.49 o 
  -3   7  10      604.08      556.10     15.68 o 
  -2   7  10      120.53      139.09      7.95 o 
  -1   7  10     1332.19     1279.36     26.86 o 
   0   7  10     1007.53      924.95     19.12 o 
   1   7  10     1447.17     1394.34     26.66 o 
   2   7  10      472.86      439.36     12.16 o 
   3   7  10       41.99       53.58      5.68 o 
   4   7  10      354.83      330.80     10.84 o 
   5   7  10      241.81      271.22     14.18 o 
   6   7  10       65.89       81.27      8.03 o 
   7   7  10        7.31        4.34      5.05 o 
   8   7  10       22.39       28.29      6.36 o 
   9   7  10      137.96      152.57     10.54 o 
  10   7  10       55.17       44.57      8.86 o 
  11   7  10       37.57       41.54      9.87 o 
 -13   8  10      350.18      372.03     23.78 o 
 -12   8  10        8.82       20.60     13.40 o 
 -11   8  10       44.14       50.04     10.97 o 
 -10   8  10        0.35       -9.01      6.01 o 
  -9   8  10        4.47       11.14      5.07 o 
  -8   8  10       85.70       77.56      7.66 o 
  -7   8  10        0.76        7.04      5.82 o 
  -6   8  10       34.02       36.62      5.76 o 
  -5   8  10      409.84      400.11     11.62 o 
  -4   8  10      100.39       90.15      7.03 o 
  -3   8  10      190.34      244.83     19.01 o 
  -2   8  10        0.31        0.15      4.10 o 
  -1   8  10       69.29       66.80      4.67 o 
   0   8  10        0.49        0.31      3.24 o 
   1   8  10      215.28      213.62      8.25 o 
   2   8  10      202.09      177.23      7.91 o 
   3   8  10        2.11       -4.57      3.32 o 
   4   8  10       25.87       25.72      4.41 o 
   5   8  10      101.11      106.29      8.01 o 
   6   8  10       79.37       68.66     12.58 o 
   7   8  10        9.91        6.03      6.45 o 
   8   8  10        0.81        8.21      5.84 o 
   9   8  10        3.10       -0.98      6.50 o 
  10   8  10        5.52       11.41      7.51 o 
 -12   9  10        8.06        2.11      8.70 o 
 -11   9  10       13.12       20.81      9.91 o 
 -10   9  10       42.69       44.73      8.69 o 
  -9   9  10      197.62      215.05     13.47 o 
  -8   9  10       63.92       53.91      8.74 o 
  -7   9  10      188.54      188.37     17.14 o 
  -6   9  10       41.79       27.41      5.90 o 
  -5   9  10      133.38      121.68      7.16 o 
  -4   9  10       13.78       16.73      4.41 o 
  -3   9  10        0.10       -2.83      4.32 o 
  -2   9  10        5.27       10.20      5.73 o 
  -1   9  10        0.10        0.90      5.29 o 
   0   9  10       59.37       47.95      4.89 o 
   1   9  10        5.99        8.11      5.15 o 
   2   9  10       48.39       50.98      5.46 o 
   3   9  10        3.38        0.39      3.75 o 
   4   9  10       10.12       16.52      4.51 o 
   5   9  10       39.83       32.97      5.59 o 
   6   9  10       23.90       23.80      6.26 o 
   7   9  10        3.19       10.81      5.71 o 
   8   9  10        0.69       -6.42      5.73 o 
   9   9  10        4.95       10.41      7.28 o 
 -11  10  10      108.34      107.10     14.79 o 
 -10  10  10      126.46      129.96     12.04 o 
  -9  10  10       51.16       59.02     10.09 o 
  -8  10  10      143.91      137.37     11.84 o 
  -7  10  10      200.21      226.94     13.89 o 
  -6  10  10       41.17       48.01      8.72 o 
  -5  10  10      238.87      246.62     11.74 o 
  -4  10  10       19.60       15.14      5.50 o 
  -3  10  10      308.45      325.86     12.70 o 
  -2  10  10      289.85      312.24     13.66 o 
  -1  10  10      141.22      126.70      9.11 o 
   0  10  10      159.11      168.95      7.98 o 
   1  10  10        0.09        3.31      3.92 o 
   2  10  10       37.93       42.41      5.39 o 
   3  10  10       20.72       17.68      4.64 o 
   4  10  10       17.54       21.96      4.99 o 
   5  10  10      600.06      650.02     17.74 o 
   6  10  10        0.02       -1.31      5.42 o 
   7  10  10       36.16       37.27      8.07 o 
   8  10  10       21.42       16.69      7.64 o 
  -9  11  10      110.24      117.66     12.35 o 
  -8  11  10       74.67       83.25     10.82 o 
  -7  11  10        6.54       -5.39      7.18 o 
  -6  11  10       14.40       28.15      8.38 o 
  -5  11  10       10.40        5.75      5.84 o 
  -4  11  10        2.13        4.16      5.60 o 
  -3  11  10        0.12        3.98      5.26 o 
  -2  11  10        0.62        3.42      4.61 o 
  -1  11  10       50.80       41.74      5.93 o 
   0  11  10        5.60        4.99      4.73 o 
   1  11  10       47.79       56.56      6.95 o 
   2  11  10       14.97       12.50      5.19 o 
   3  11  10       50.80       61.74      6.12 o 
   4  11  10        2.26       -7.69      5.13 o 
   5  11  10       60.40       58.97      7.01 o 
   6  11  10        3.85        0.16      6.32 o 
   7  11  10       15.53       11.67      7.27 o 
  -8  12  10       23.54        5.74      8.32 o 
  -7  12  10        3.29        3.65      8.07 o 
  -6  12  10        2.44       -7.29      6.91 o 
  -5  12  10       21.86       19.98      7.01 o 
  -4  12  10      159.50      179.13     16.16 o 
  -3  12  10       11.53       15.35      6.55 o 
  -2  12  10       21.29       18.26      5.90 o 
  -1  12  10       81.94       80.41      7.85 o 
   0  12  10       92.21      104.25     12.97 o 
   1  12  10       64.73       59.21      7.30 o 
   2  12  10       20.51       25.44      5.34 o 
   3  12  10       82.13       68.91      7.36 o 
   4  12  10        7.75       10.20      5.44 o 
   5  12  10       10.77        9.39      6.48 o 
  -5  13  10      359.69      423.73     30.49 o 
  -4  13  10      163.52      162.06     11.61 o 
  -3  13  10      128.93      140.01     11.20 o 
  -2  13  10       18.64       28.17      6.70 o 
  -1  13  10       44.49       55.92      7.83 o 
   0  13  10      225.40      225.27     16.63 o 
   1  13  10        3.56       12.55      6.93 o 
   2  13  10       40.48       50.64      7.41 o 
   3  13  10        1.01       -2.89      5.85 o 
 -15   0  11       33.08       75.93     16.54 o 
 -13   0  11       29.35       27.50      9.84 o 
 -11   0  11      572.37      510.15     22.14 o 
  -9   0  11        0.72       -0.67      4.96 o 
  -7   0  11      569.53      518.52     15.50 o 
  -5   0  11      373.98      366.81     13.71 o 
  -3   0  11      300.42      268.05      8.70 o 
  -1   0  11      708.28      649.03     16.80 o 
   1   0  11      308.27      291.71      8.17 o 
   3   0  11      256.22      253.79     10.84 o 
   5   0  11       37.43       29.70      5.70 o 
   7   0  11      378.74      373.07     15.26 o 
   9   0  11        7.27       11.23      6.40 o 
  11   0  11       27.46       23.06      8.87 o 
 -15   1  11       76.14       91.69     12.22 o 
 -14   1  11        0.00       -9.53      6.35 o 
 -13   1  11        0.01        4.55      5.95 o 
 -12   1  11        4.75        5.75      8.26 o 
 -11   1  11      120.84      118.21      7.86 o 
 -10   1  11        2.42       -0.22      4.02 o 
  -9   1  11      531.67      551.99     13.62 o 
  -8   1  11      211.23      245.68      8.27 o 
  -7   1  11     1634.29     1610.67     25.99 o 
  -6   1  11     1706.19     1629.80     23.89 o 
  -5   1  11      274.33      285.33      6.48 o 
  -4   1  11      120.68      129.08      3.85 o 
  -3   1  11      457.02      451.49      7.92 o 
  -2   1  11       42.10       54.26      3.01 o 
  -1   1  11        9.45        9.43      2.14 o 
   0   1  11        6.10       10.87      2.22 o 
   1   1  11      405.66      414.19      7.78 o 
   2   1  11       17.02       16.93      2.65 o 
   3   1  11      616.66      634.11     14.34 o 
   4   1  11      428.75      434.02     10.88 o 
   5   1  11      151.56      158.33      6.66 o 
   6   1  11       23.79       20.17      4.04 o 
   7   1  11       15.08       15.75      4.06 o 
   8   1  11       79.85       73.73      6.40 o 
   9   1  11        8.60       12.32      4.58 o 
  10   1  11        3.88        0.82      4.62 o 
  11   1  11       34.31       43.46      6.77 o 
  12   1  11       11.00        9.03      6.46 o 
 -15   2  11        1.30        0.94      7.41 o 
 -14   2  11       46.28       35.74      9.42 o 
 -13   2  11       81.08       82.33      8.87 o 
 -12   2  11       15.90       14.56      5.47 o 
 -11   2  11      343.15      300.68     13.28 o 
 -10   2  11       44.62       42.13      4.86 o 
  -9   2  11      271.38      286.20     11.10 o 
  -8   2  11      147.75      130.05      6.97 o 
  -7   2  11      154.16      157.27      6.43 o 
  -6   2  11      460.69      421.89     10.88 o 
  -5   2  11     3548.27     3407.72     50.63 o 
  -4   2  11     1036.31      965.70     15.38 o 
  -3   2  11      197.15      218.64      5.96 o 
  -2   2  11       12.71       13.96      2.10 o 
  -1   2  11      364.36      349.99      9.16 o 
   0   2  11        5.15        7.29      2.23 o 
   1   2  11      281.27      287.87      6.48 o 
   2   2  11       22.23       25.79      2.68 o 
   3   2  11       19.06       12.50      2.64 o 
   4   2  11       38.07       36.60      4.33 o 
   5   2  11      384.02      386.20     11.22 o 
   6   2  11        0.17       -3.41      3.41 o 
   7   2  11      199.59      209.34      9.45 o 
   8   2  11        9.47       12.64      4.56 o 
   9   2  11      167.90      170.46      8.92 o 
  10   2  11       15.71       15.53      5.22 o 
  11   2  11       19.73        9.70      5.74 o 
  12   2  11        9.58       11.06      6.45 o 
 -15   3  11       15.81        5.14      8.11 o 
 -14   3  11       13.22       -0.54      7.19 o 
 -13   3  11       16.56       19.30     10.58 o 
 -12   3  11        1.95       -1.44      6.57 o 
 -11   3  11        8.63        5.24      4.08 o 
 -10   3  11       50.31       44.40      5.03 o 
  -9   3  11      349.90      342.92     10.49 o 
  -8   3  11      198.87      196.68      7.41 o 
  -7   3  11      125.94      108.49      5.55 o 
  -6   3  11      642.70      615.04     12.35 o 
  -5   3  11      311.75      306.14      7.02 o 
  -4   3  11      158.89      164.50      6.62 o 
  -3   3  11      535.72      542.10     11.49 o 
  -2   3  11      296.99      304.91      9.30 o 
  -1   3  11      756.60      759.69     15.20 o 
   0   3  11      146.52      169.49      7.25 o 
   1   3  11       54.36       60.71      3.99 o 
   2   3  11      504.07      474.59     11.44 o 
   3   3  11       73.77       71.51      4.80 o 
   4   3  11        5.41       -0.37      3.06 o 
   5   3  11       83.96       86.15      5.73 o 
   6   3  11        3.23        4.26      4.88 o 
   7   3  11        0.00       -0.59      3.72 o 
   8   3  11      160.26      155.22      8.40 o 
   9   3  11        3.13        0.29      4.40 o 
  10   3  11       18.67       15.27      5.77 o 
  11   3  11       74.87       70.92      7.75 o 
  12   3  11        2.47       -2.50     10.34 o 
 -14   4  11       54.50       61.16     10.41 o 
 -13   4  11       41.45       31.38     16.54 o 
 -12   4  11      109.13       97.06     10.20 o 
 -11   4  11      205.41      215.27      9.10 o 
 -10   4  11       80.79       65.25      5.62 o 
  -9   4  11      476.29      439.76     10.74 o 
  -8   4  11       66.87       67.31      4.38 o 
  -7   4  11        0.05       -3.34      2.53 o 
  -6   4  11      749.04      749.63     13.15 o 
  -5   4  11      286.49      262.25      6.53 o 
  -4   4  11       10.16        7.93      2.51 o 
  -3   4  11       26.79       29.76      3.09 o 
  -2   4  11       19.23       16.96      2.81 o 
  -1   4  11      171.37      161.76      6.98 o 
   0   4  11        1.07        1.62      3.51 o 
   1   4  11       95.79      101.27      6.18 o 
   2   4  11      558.84      519.57     15.49 o 
   3   4  11        0.49       -3.89      3.75 o 
   4   4  11        0.98        1.53      4.23 o 
   5   4  11      202.65      198.72      9.97 o 
   6   4  11       56.70       51.49      5.33 o 
   7   4  11       17.89       20.06      4.58 o 
   8   4  11      204.31      176.27     10.19 o 
   9   4  11        3.00        0.70      5.41 o 
  10   4  11       60.53       91.47     10.41 o 
  11   4  11       12.58       12.69      7.49 o 
  12   4  11        2.45       -4.59      6.69 o 
 -14   5  11      224.78      225.06     27.46 o 
 -13   5  11       28.84       30.28      8.66 o 
 -12   5  11       53.00       56.57      7.72 o 
 -11   5  11        0.90        0.84      5.63 o 
 -10   5  11       11.95        6.01      4.41 o 
  -9   5  11       16.83       15.46      3.77 o 
  -8   5  11        0.31        0.26      3.07 o 
  -7   5  11        5.16        3.33      2.79 o 
  -6   5  11      132.86      163.18      5.11 o 
  -5   5  11      285.46      303.52      7.35 o 
  -4   5  11      660.42      639.90     13.92 o 
  -3   5  11      381.96      402.84      8.58 o 
  -2   5  11       52.76       48.44      3.91 o 
  -1   5  11     3268.75     3010.45     50.26 o 
   0   5  11      622.51      574.41     13.51 o 
   1   5  11      568.20      559.80     15.02 o 
   2   5  11       56.28       59.39      5.62 o 
   3   5  11       13.01        8.86      3.57 o 
   4   5  11      156.06      147.91      7.38 o 
   5   5  11      298.30      317.46     12.13 o 
   6   5  11        3.57        7.96      4.90 o 
   7   5  11       59.18       52.23      6.75 o 
   8   5  11       19.61       27.17      6.00 o 
   9   5  11       58.73       58.06      7.83 o 
  10   5  11      107.53      119.42     10.11 o 
  11   5  11        0.01        0.51      6.55 o 
 -14   6  11        0.30       -3.82      7.27 o 
 -13   6  11       19.70       18.35      6.81 o 
 -12   6  11      106.53      123.05      9.86 o 
 -11   6  11        9.44       18.47      5.83 o 
 -10   6  11      200.03      212.47     12.82 o 
  -9   6  11        3.28       -1.68      3.36 o 
  -8   6  11        2.94        8.00      3.40 o 
  -7   6  11      110.79      118.49      5.18 o 
  -6   6  11      141.64      137.61      9.46 o 
  -5   6  11       84.22      103.14      5.46 o 
  -4   6  11        3.92        5.56      2.99 o 
  -3   6  11      188.69      182.75      6.40 o 
  -2   6  11      296.65      296.40      8.51 o 
  -1   6  11      362.28      324.22     12.02 o 
   0   6  11        0.28       -3.62      2.97 o 
   1   6  11      379.86      375.28     10.96 o 
   2   6  11       43.06       50.76      5.92 o 
   3   6  11      409.43      388.19     11.64 o 
   4   6  11      445.54      449.77     12.92 o 
   5   6  11        9.12        1.23      6.18 o 
   6   6  11      175.37      176.28     12.85 o 
   7   6  11        3.95        0.33      4.85 o 
   8   6  11        5.24        1.94      6.78 o 
   9   6  11       37.21       44.44      7.62 o 
  10   6  11        0.60        8.01      9.02 o 
  11   6  11       12.95       12.36      8.01 o 
 -13   7  11       13.86       31.36     11.58 o 
 -12   7  11        5.58       -1.77      7.91 o 
 -11   7  11       28.37       40.19     12.74 o 
 -10   7  11        0.33        1.19      9.19 o 
  -9   7  11        3.40       -2.10      4.72 o 
  -8   7  11       91.94       88.29      7.70 o 
  -7   7  11       85.72       76.68      8.75 o 
  -6   7  11      348.84      333.36     14.59 o 
  -5   7  11       44.19       38.31      5.23 o 
  -4   7  11       10.59        5.10      4.20 o 
  -3   7  11      169.88      139.87     13.16 o 
  -2   7  11        0.74       -5.07      3.64 o 
  -1   7  11       67.80       63.50      4.61 o 
   0   7  11      920.97      892.53     18.97 o 
   1   7  11      162.88      162.83      7.37 o 
   2   7  11      883.90      902.77     19.81 o 
   3   7  11      358.38      350.88     11.18 o 
   4   7  11      244.87      246.02     10.50 o 
   5   7  11      185.81      166.75     17.88 o 
   6   7  11       23.88       15.62      5.48 o 
   7   7  11       93.84       94.07      8.63 o 
   8   7  11       58.48       61.70      7.96 o 
   9   7  11       27.27       22.43      7.76 o 
  10   7  11        0.59        0.13      6.71 o 
 -12   8  11      179.86      171.60     17.31 o 
 -11   8  11       17.08       16.71      9.24 o 
 -10   8  11      731.58      757.68     25.27 o 
  -9   8  11        6.45       16.65     10.16 o 
  -8   8  11       15.75       18.54      6.62 o 
  -7   8  11       19.93        8.41      8.70 o 
  -6   8  11        5.31        3.19      4.57 o 
  -5   8  11       91.05       73.93      6.71 o 
  -4   8  11      215.25      218.77     11.72 o 
  -3   8  11       90.84       80.02      6.99 o 
  -2   8  11      469.06      491.52     17.17 o 
  -1   8  11        2.28        6.44      3.20 o 
   0   8  11       35.78       49.65      4.83 o 
   1   8  11       70.72       59.05      5.37 o 
   2   8  11       98.16       86.84      6.29 o 
   3   8  11        2.66        2.02      3.46 o 
   4   8  11       54.04       58.07      7.64 o 
   5   8  11      109.39      116.20     12.15 o 
   6   8  11       63.80       73.92      7.74 o 
   7   8  11        4.62       10.92      5.76 o 
   8   8  11       28.35       15.46      6.25 o 
   9   8  11       34.51       36.89      9.16 o 
 -11   9  11        0.67       -4.82      8.85 o 
 -10   9  11       92.76      109.25     11.12 o 
  -9   9  11       60.35       60.72      9.40 o 
  -8   9  11        0.16        5.22      7.08 o 
  -7   9  11        0.92        2.82      6.27 o 
  -6   9  11      268.98      259.83     15.84 o 
  -5   9  11      116.00      115.37      8.30 o 
  -4   9  11      153.75      137.93      7.62 o 
  -3   9  11        3.78        2.58      4.79 o 
  -2   9  11        5.54        2.13      4.85 o 
  -1   9  11        5.10        7.78      5.09 o 
   0   9  11       38.21       27.72      4.47 o 
   1   9  11        1.14        3.92      3.87 o 
   2   9  11       24.95       24.03      4.80 o 
   3   9  11      116.61      119.61      6.96 o 
   4   9  11        7.19       -2.41      4.02 o 
   5   9  11      127.96      120.16      9.12 o 
   6   9  11        6.72       -2.58      5.42 o 
   7   9  11        0.94       -0.65      5.72 o 
   8   9  11       25.29       18.12      7.75 o 
 -10  10  11        0.03       -2.66      7.04 o 
  -9  10  11        2.37        2.27      7.28 o 
  -8  10  11       89.01      101.72     19.46 o 
  -7  10  11      143.45      152.09     12.34 o 
  -6  10  11        4.84       -0.18      6.51 o 
  -5  10  11       10.30        5.12      5.36 o 
  -4  10  11      223.19      233.93     10.02 o 
  -3  10  11       16.50       20.68      5.26 o 
  -2  10  11      264.56      272.74     12.40 o 
  -1  10  11       17.08       20.20      5.88 o 
   0  10  11      186.80      199.53     12.85 o 
   1  10  11      193.02      196.95      9.02 o 
   2  10  11       19.79       19.70      4.96 o 
   3  10  11       62.89       71.68      6.13 o 
   4  10  11       16.75       19.13      6.76 o 
   5  10  11       55.75       62.84      8.74 o 
   6  10  11       17.79       23.98      6.99 o 
   7  10  11        0.49        9.02      6.94 o 
  -9  11  11      155.43      184.95     14.78 o 
  -8  11  11       11.96        9.96      8.43 o 
  -7  11  11        5.32        0.85      7.31 o 
  -6  11  11      264.63      299.34     16.67 o 
  -5  11  11       43.77       45.62      7.88 o 
  -4  11  11       22.60       26.96      6.58 o 
  -3  11  11        2.16        7.25      5.21 o 
  -2  11  11       13.84       22.46      5.79 o 
  -1  11  11       12.23       10.38      5.38 o 
   0  11  11       13.70       11.87      6.33 o 
   1  11  11       12.64       18.78      6.37 o 
   2  11  11       54.34       60.02      6.58 o 
   3  11  11        7.98        0.71      4.56 o 
   4  11  11       55.97       69.67      6.80 o 
   5  11  11        4.00       -1.70      5.93 o 
   6  11  11        3.29        2.13      6.61 o 
  -7  12  11       29.68       43.62      9.60 o 
  -6  12  11      332.50      334.87     18.15 o 
  -5  12  11      102.72      111.48     10.10 o 
  -4  12  11        1.11       -8.96      5.97 o 
  -3  12  11       54.42       54.34      8.42 o 
  -2  12  11       62.96       59.88      7.40 o 
  -1  12  11      177.73      177.11     10.21 o 
   0  12  11       11.61       12.76      6.03 o 
   1  12  11        8.30        7.76      5.74 o 
   2  12  11       18.97       19.83     10.18 o 
   3  12  11      143.72      143.22      9.21 o 
   4  12  11      111.38      116.81     12.11 o 
  -4  13  11      137.08      149.88     11.73 o 
  -3  13  11       14.87       17.80      7.30 o 
  -2  13  11      125.61      143.31     11.54 o 
  -1  13  11       68.62       82.08      8.65 o 
   0  13  11      130.18      147.24     10.28 o 
   1  13  11       21.42       33.64      8.91 o 
 -14   0  12       87.48       92.97     16.87 o 
 -12   0  12        8.17       13.21      7.47 o 
 -10   0  12      377.06      375.91     18.16 o 
  -8   0  12      903.18      854.21     28.87 o 
  -6   0  12      441.98      403.71     12.46 o 
  -4   0  12       73.66       56.30      5.83 o 
  -2   0  12       12.90       10.94      3.54 o 
   0   0  12      346.79      346.97     11.46 o 
   2   0  12      245.63      238.38      8.66 o 
   4   0  12       78.64       74.80      7.41 o 
   6   0  12        8.73        6.55      5.24 o 
   8   0  12       95.73      107.79     10.78 o 
  10   0  12       29.83       20.27      7.68 o 
  12   0  12       21.82       29.53     10.12 o 
 -15   1  12        0.13       -9.65      6.43 o 
 -14   1  12      169.80      185.14     14.90 o 
 -13   1  12        8.15       14.32      7.48 o 
 -12   1  12       54.49       63.47     13.04 o 
 -11   1  12        0.31        0.84      4.35 o 
 -10   1  12       72.05       55.20      5.87 o 
  -9   1  12       20.70       22.41      5.37 o 
  -8   1  12      482.29      470.43     12.01 o 
  -7   1  12      195.73      185.10      6.99 o 
  -6   1  12      588.62      609.55     13.62 o 
  -5   1  12      695.93      753.11     14.01 o 
  -4   1  12     1541.33     1487.20     20.55 o 
  -3   1  12     1330.72     1294.92     21.29 o 
  -2   1  12       76.23       89.92      4.16 o 
  -1   1  12      140.38      138.72      6.84 o 
   0   1  12      144.12      153.00      5.02 o 
   1   1  12        0.25       -3.11      2.07 o 
   2   1  12       45.72       42.87      3.37 o 
   3   1  12       18.49       28.97      3.36 o 
   4   1  12      330.35      351.45     15.39 o 
   5   1  12       18.36       20.81      4.18 o 
   6   1  12      168.01      169.89      7.95 o 
   7   1  12      252.65      242.98     12.27 o 
   8   1  12       67.38       62.45      6.35 o 
   9   1  12        8.46        6.17      4.58 o 
  10   1  12        0.79       -6.85      4.57 o 
  11   1  12       20.59       12.22      6.23 o 
  12   1  12        5.50        6.83      6.59 o 
 -15   2  12       12.51       19.17      8.92 o 
 -14   2  12        2.86       -0.75      7.19 o 
 -13   2  12        2.09        2.32      6.90 o 
 -12   2  12        0.15        1.98      4.84 o 
 -11   2  12       44.73       54.46      6.37 o 
 -10   2  12      143.26      153.77      8.36 o 
  -9   2  12      113.05      118.10      6.31 o 
  -8   2  12      612.80      541.33     13.29 o 
  -7   2  12       52.51       39.39      4.05 o 
  -6   2  12      132.13      150.30      6.13 o 
  -5   2  12       64.59       55.07      3.73 o 
  -4   2  12      949.44      955.35     18.46 o 
  -3   2  12      155.80      141.73      6.68 o 
  -2   2  12     2858.09     2762.72     61.17 o 
  -1   2  12      436.20      419.45     11.83 o 
   0   2  12      151.47      158.12      7.73 o 
   1   2  12        2.02        2.00      2.36 o 
   2   2  12       39.12       43.23      3.22 o 
   3   2  12       67.96       75.18      9.22 o 
   4   2  12       15.23       12.27      3.71 o 
   5   2  12       16.03       14.92      4.02 o 
   6   2  12       74.57       68.79      5.87 o 
   7   2  12        4.50        3.19      4.14 o 
   8   2  12       87.21       93.18      7.16 o 
   9   2  12        1.81        3.15      4.44 o 
  10   2  12       43.68       43.78      8.33 o 
  11   2  12       31.39       20.42      6.86 o 
 -14   3  12       64.55       64.61     10.97 o 
 -13   3  12        0.44        7.44      8.44 o 
 -12   3  12       71.10       81.62      8.44 o 
 -11   3  12        2.60       -3.62      4.24 o 
 -10   3  12       56.09       50.28      7.34 o 
  -9   3  12       26.36       33.37      5.44 o 
  -8   3  12        0.25       -4.42      2.95 o 
  -7   3  12      164.95      168.26      6.74 o 
  -6   3  12      404.06      337.78      9.45 o 
  -5   3  12       56.90       38.36      3.71 o 
  -4   3  12       30.75       29.76      4.60 o 
  -3   3  12     1230.25     1169.48     21.34 o 
  -2   3  12      137.85      132.17      6.44 o 
  -1   3  12       27.47       30.63      3.67 o 
   0   3  12       36.78       34.20      4.51 o 
   1   3  12      217.58      204.76      9.52 o 
   2   3  12     1066.05     1044.39     21.19 o 
   3   3  12       30.13       34.29      5.84 o 
   4   3  12        0.83       -1.42      3.38 o 
   5   3  12      106.23      110.97      6.47 o 
   6   3  12        0.86        6.68      3.87 o 
   7   3  12        1.74        1.53      4.03 o 
   8   3  12        1.79        9.25      5.38 o 
   9   3  12       59.54       63.97      7.96 o 
  10   3  12       13.12       16.93      6.71 o 
  11   3  12       58.78       54.45      9.66 o 
 -14   4  12       28.39       24.37      8.64 o 
 -13   4  12       54.30       48.86      9.18 o 
 -12   4  12       57.03       60.52      8.04 o 
 -11   4  12      173.51      181.65     10.04 o 
 -10   4  12      129.65      126.02      8.53 o 
  -9   4  12      297.21      272.81      9.51 o 
  -8   4  12      465.03      488.53     12.64 o 
  -7   4  12      119.56      102.88      5.54 o 
  -6   4  12      243.57      227.52      7.55 o 
  -5   4  12      501.36      514.45     11.35 o 
  -4   4  12      186.47      197.54      6.78 o 
  -3   4  12     1734.80     1648.09     28.63 o 
  -2   4  12        0.05        0.39      3.41 o 
  -1   4  12        5.31        4.02      3.60 o 
   0   4  12        3.98       -3.81      3.28 o 
   1   4  12       72.35       69.08      5.62 o 
   2   4  12      156.18      147.31      7.60 o 
   3   4  12       12.58        3.80      5.49 o 
   4   4  12       20.70       21.65      5.18 o 
   5   4  12       30.88       25.07      5.33 o 
   6   4  12       75.02       71.61      7.45 o 
   7   4  12        4.44        0.86      4.80 o 
   8   4  12       90.87       79.27      9.48 o 
   9   4  12       23.58       26.77      6.83 o 
  10   4  12        2.32        3.58      6.91 o 
  11   4  12       39.00       31.70      8.74 o 
 -14   5  12       30.15       33.66      9.10 o 
 -13   5  12       29.36       32.79      8.42 o 
 -12   5  12        1.62        3.63      5.64 o 
 -11   5  12      300.63      305.44     12.03 o 
 -10   5  12       19.15       12.78      4.70 o 
  -9   5  12       12.96        3.67      3.22 o 
  -8   5  12       14.83       13.43      4.04 o 
  -7   5  12        0.23       -0.23      2.82 o 
  -6   5  12        4.86        0.58      2.54 o 
  -5   5  12        5.01        3.92      2.23 o 
  -4   5  12       40.84       39.54      5.20 o 
  -3   5  12      347.64      374.99      8.56 o 
  -2   5  12      234.39      238.64      7.70 o 
  -1   5  12      195.84      196.36      9.62 o 
   0   5  12       99.68      117.06      6.58 o 
   1   5  12        2.30        3.45      3.89 o 
   2   5  12     2353.57     2220.38     44.31 o 
   3   5  12      225.18      204.15      8.48 o 
   4   5  12       75.33       63.70      6.56 o 
   5   5  12       24.62       19.89      5.70 o 
   6   5  12        1.82       -0.67      4.72 o 
   7   5  12       72.62       78.44      7.76 o 
   8   5  12      157.81      169.11     13.08 o 
   9   5  12        0.57       -5.42      5.61 o 
  10   5  12        0.78       -5.48      6.57 o 
  11   5  12        5.25       -1.64      7.23 o 
 -13   6  12        4.70        8.55     10.75 o 
 -12   6  12       75.74       83.75      8.82 o 
 -11   6  12       69.60       67.35      7.64 o 
 -10   6  12       98.38      113.35     12.75 o 
  -9   6  12      268.50      282.40     11.89 o 
  -8   6  12        1.92       -3.38      3.75 o 
  -7   6  12       77.83       81.21      5.95 o 
  -6   6  12      124.11      117.93      7.73 o 
  -5   6  12       59.13       55.11      7.53 o 
  -4   6  12      202.72      205.91     10.03 o 
  -3   6  12      244.52      245.47      9.96 o 
  -2   6  12      188.30      211.22      7.52 o 
  -1   6  12      166.23      131.36      6.20 o 
   0   6  12      391.93      368.55     10.71 o 
   1   6  12      234.75      223.85      9.34 o 
   2   6  12      285.52      272.82     14.28 o 
   3   6  12        0.82        1.89      4.03 o 
   4   6  12      125.36      114.31      7.30 o 
   5   6  12       47.17       53.80      6.85 o 
   6   6  12       57.07       58.54      7.23 o 
   7   6  12      404.59      424.07     15.55 o 
   8   6  12       26.92       40.43      7.33 o 
   9   6  12       69.60       70.92      9.78 o 
  10   6  12        0.09       -7.38      6.74 o 
 -12   7  12        1.84       12.45     11.17 o 
 -11   7  12       58.37       71.26     20.26 o 
 -10   7  12       40.79       36.42     16.87 o 
  -9   7  12       15.80       21.68      5.83 o 
  -8   7  12       22.76       29.77      6.47 o 
  -7   7  12       28.99       34.18      8.72 o 
  -6   7  12       21.94       18.53      6.18 o 
  -5   7  12      409.04      371.04     16.38 o 
  -4   7  12      205.32      191.17      9.46 o 
  -3   7  12       85.57       93.47      7.24 o 
  -2   7  12       20.92       19.71      5.04 o 
  -1   7  12       86.02       72.99      6.55 o 
   0   7  12       56.25       51.05      4.86 o 
   1   7  12      163.05      150.53      7.35 o 
   2   7  12        0.57        0.33      4.33 o 
   3   7  12      851.66      811.12     19.17 o 
   4   7  12      124.87      143.57     17.73 o 
   5   7  12      254.26      286.61     19.65 o 
   6   7  12       39.45       46.81      7.15 o 
   7   7  12        0.81       -7.80      5.21 o 
   8   7  12       60.85       53.50      8.05 o 
   9   7  12        3.21        1.31      6.95 o 
 -12   8  12       25.07       35.44     11.38 o 
 -11   8  12        8.60       17.95      9.94 o 
 -10   8  12       30.41       46.48     13.56 o 
  -9   8  12      453.96      458.45     19.09 o 
  -8   8  12       11.11        9.47      6.58 o 
  -7   8  12      507.43      529.95     20.02 o 
  -6   8  12       17.93       17.86      5.10 o 
  -5   8  12        5.82        0.02      5.89 o 
  -4   8  12       26.10       28.29      5.62 o 
  -3   8  12       24.57       34.27      5.83 o 
  -2   8  12       24.60       22.86      5.59 o 
  -1   8  12      544.11      511.19     16.76 o 
   0   8  12       54.61       61.10      5.24 o 
   1   8  12      150.99      157.28      7.74 o 
   2   8  12       22.34       28.64      4.88 o 
   3   8  12       13.40       11.84      4.45 o 
   4   8  12      167.47      169.46      8.88 o 
   5   8  12      108.28       94.43      8.73 o 
   6   8  12       19.28       18.61      6.33 o 
   7   8  12        9.05        3.15      5.96 o 
   8   8  12       39.32       32.39      8.12 o 
   9   8  12       27.33       27.20     12.07 o 
 -11   9  12       23.90        5.51      9.76 o 
 -10   9  12        7.63       -3.97      8.95 o 
  -9   9  12        0.27       11.12      7.15 o 
  -8   9  12        6.64       -1.39      6.74 o 
  -7   9  12      303.73      315.68     19.28 o 
  -6   9  12       38.71       40.69      6.58 o 
  -5   9  12       33.83       40.55      6.57 o 
  -4   9  12        4.17        5.94      6.20 o 
  -3   9  12      129.61      132.91     11.12 o 
  -2   9  12       67.96       77.48      8.64 o 
  -1   9  12       54.59       36.29      6.30 o 
   0   9  12        1.82        9.24      5.32 o 
   1   9  12       28.21       37.67      5.21 o 
   2   9  12        4.63        7.37      4.30 o 
   3   9  12       96.42      100.20      6.84 o 
   4   9  12        0.94        0.92      4.66 o 
   5   9  12       40.36       45.09      7.25 o 
   6   9  12       72.03       77.25      9.89 o 
   7   9  12       29.64       26.52      7.93 o 
   8   9  12      113.95       84.27     10.86 o 
 -10  10  12       85.17       92.76     19.69 o 
  -9  10  12       20.77       30.30      8.86 o 
  -8  10  12       41.22       55.58      9.86 o 
  -7  10  12       31.90       34.46      8.59 o 
  -6  10  12       20.92       15.65      8.91 o 
  -5  10  12        3.26        6.51      5.64 o 
  -4  10  12       39.99       48.36      7.27 o 
  -3  10  12      133.97      136.55      9.58 o 
  -2  10  12       37.43       48.47      7.31 o 
  -1  10  12      165.16      152.39     10.19 o 
   0  10  12        6.23        8.96      5.90 o 
   1  10  12      143.00      151.32     10.48 o 
   2  10  12       30.27       29.88      6.25 o 
   3  10  12       37.45       41.36      5.68 o 
   4  10  12       44.32       47.27      6.58 o 
   5  10  12        0.01       -5.82      5.91 o 
   6  10  12       15.81        4.77      9.21 o 
  -8  11  12        3.20       -1.32      7.67 o 
  -7  11  12       34.60       52.22     10.90 o 
  -6  11  12      229.53      257.87     15.98 o 
  -5  11  12        2.13        1.89      6.16 o 
  -4  11  12        8.52       20.30      6.72 o 
  -3  11  12      253.60      278.12     19.65 o 
  -2  11  12        1.72       -0.77      4.95 o 
  -1  11  12        0.58        5.49      6.10 o 
   0  11  12       14.02        9.97      6.55 o 
   1  11  12       13.93       23.00      6.94 o 
   2  11  12       10.18       17.54      7.07 o 
   3  11  12        0.87        4.98      4.78 o 
   4  11  12       30.22       26.60      6.96 o 
   5  11  12       21.31       13.19      7.32 o 
  -6  12  12        0.01        1.39      8.05 o 
  -5  12  12        4.94        7.11      8.12 o 
  -4  12  12       45.05       52.48      8.59 o 
  -3  12  12      605.46      616.00     20.83 o 
  -2  12  12       65.80       79.74      9.31 o 
  -1  12  12        0.04       -4.21      5.47 o 
   0  12  12       94.82       97.26      8.79 o 
   1  12  12       45.49       71.04      8.49 o 
   2  12  12       68.63       77.60     14.68 o 
   3  12  12       11.46        7.91     13.80 o 
 -13   0  13       16.35       21.84     11.41 o 
 -11   0  13       56.91       81.93     16.71 o 
  -9   0  13       69.85       87.86      9.18 o 
  -7   0  13      739.42      675.65     24.14 o 
  -5   0  13      347.89      327.16     14.85 o 
  -3   0  13     1304.93     1273.57     36.35 o 
  -1   0  13       27.29       37.78      6.85 o 
   1   0  13      329.38      306.10     10.41 o 
   3   0  13       64.22       65.05      6.73 o 
   5   0  13       37.63       50.74      7.03 o 
   7   0  13      144.70      131.26     10.42 o 
   9   0  13       33.79       30.54     10.46 o 
  11   0  13       78.19       59.38     12.04 o 
 -14   1  13       50.16       56.85     11.17 o 
 -13   1  13      116.06       99.91     12.02 o 
 -12   1  13       10.63       10.00      6.49 o 
 -11   1  13      135.14      148.28      8.89 o 
 -10   1  13       43.78       41.19      5.68 o 
  -9   1  13       22.87       21.41      4.75 o 
  -8   1  13        4.60        0.58      4.01 o 
  -7   1  13      197.10      188.86      8.20 o 
  -6   1  13       54.34       62.16      4.50 o 
  -5   1  13     1192.87     1127.91     21.43 o 
  -4   1  13      635.83      589.30     12.76 o 
  -3   1  13      490.58      503.10     21.14 o 
  -2   1  13     1074.81     1111.72     30.03 o 
  -1   1  13      396.94      410.86      8.58 o 
   0   1  13      488.83      490.73      9.06 o 
   1   1  13        0.37        1.50      2.22 o 
   2   1  13       75.64       76.69      4.29 o 
   3   1  13        4.24        4.71      3.75 o 
   4   1  13       22.59       22.75      4.27 o 
   5   1  13      107.18      118.31      6.79 o 
   6   1  13       31.98       21.14      4.77 o 
   7   1  13       79.84       76.52      6.59 o 
   8   1  13       15.95       11.73      4.82 o 
   9   1  13        1.49       -0.01      4.90 o 
  10   1  13       50.52       54.43      7.56 o 
  11   1  13        9.48        5.23      7.27 o 
 -14   2  13        0.24       -8.44      6.60 o 
 -13   2  13        0.28        1.88      7.13 o 
 -12   2  13        0.06       -6.89      5.28 o 
 -11   2  13        1.71       -2.19      4.41 o 
 -10   2  13       82.44       87.24      7.05 o 
  -9   2  13       33.07       33.71      5.03 o 
  -8   2  13       18.05       21.82      4.46 o 
  -7   2  13      153.79      163.06      7.42 o 
  -6   2  13      784.22      769.67     16.36 o 
  -5   2  13      251.95      208.03      7.95 o 
  -4   2  13      291.86      274.86      9.77 o 
  -3   2  13        1.74       -0.26      3.29 o 
  -2   2  13       14.59       17.74      3.99 o 
  -1   2  13     1364.77     1303.41     27.29 o 
   0   2  13        0.90        0.04      3.06 o 
   1   2  13     1019.68     1018.26     23.04 o 
   2   2  13       74.39       82.26      4.83 o 
   3   2  13       33.94       34.70      4.33 o 
   4   2  13        7.30        5.40      3.67 o 
   5   2  13        8.75        2.41      3.70 o 
   6   2  13       57.51       65.51      6.00 o 
   7   2  13        9.17        5.19      4.32 o 
   8   2  13        7.86        8.31      5.35 o 
   9   2  13       37.77       53.89      7.81 o 
  10   2  13        4.09       -1.99      6.66 o 
  11   2  13        4.74       -0.47      7.42 o 
 -14   3  13        7.73       16.58      8.42 o 
 -13   3  13       70.28       78.88     10.60 o 
 -12   3  13        1.39       -5.77      5.58 o 
 -11   3  13      102.54      100.27     10.49 o 
 -10   3  13        1.33       -1.00      4.42 o 
  -9   3  13       55.98       68.63      7.16 o 
  -8   3  13       28.12       36.86      4.35 o 
  -7   3  13      301.60      263.77     10.51 o 
  -6   3  13      133.18      141.67      9.22 o 
  -5   3  13       33.19       23.90      4.08 o 
  -4   3  13      150.15      159.20      6.00 o 
  -3   3  13      502.24      435.69     12.13 o 
  -2   3  13        0.04        2.33      3.33 o 
  -1   3  13      404.00      374.82     10.02 o 
   0   3  13      774.42      746.09     18.23 o 
   1   3  13       10.37       15.32      4.27 o 
   2   3  13        1.28        5.09      3.57 o 
   3   3  13      223.23      222.31      8.80 o 
   4   3  13      551.70      552.30     16.39 o 
   5   3  13      639.77      608.09     17.79 o 
   6   3  13        1.52        5.02      4.97 o 
   7   3  13        1.48       10.09      5.22 o 
   8   3  13       14.17       16.14      6.18 o 
   9   3  13        0.48        3.58      6.04 o 
  10   3  13        0.34        4.10      7.03 o 
  11   3  13       18.00        9.98      7.94 o 
 -14   4  13       51.49       44.72      9.89 o 
 -13   4  13       37.11       34.84      8.86 o 
 -12   4  13        1.70       -7.82      5.21 o 
 -11   4  13      350.82      356.65     14.81 o 
 -10   4  13      268.20      273.85     19.03 o 
  -9   4  13      166.58      157.36      7.78 o 
  -8   4  13      235.19      245.15      8.69 o 
  -7   4  13      334.91      324.84      9.75 o 
  -6   4  13      421.35      354.84     10.11 o 
  -5   4  13      469.03      452.40     10.67 o 
  -4   4  13       51.29       44.78      3.63 o 
  -3   4  13        0.15       -0.59      3.05 o 
  -2   4  13      568.60      567.18     14.74 o 
  -1   4  13      480.55      465.76     19.01 o 
   0   4  13     1068.16     1031.77     23.39 o 
   1   4  13      211.63      200.47     11.29 o 
   2   4  13        0.99       -1.90      6.14 o 
   3   4  13        0.36       -1.90      3.53 o 
   4   4  13       55.36       63.31      6.49 o 
   5   4  13       52.94       54.99      6.66 o 
   6   4  13        8.71        2.21      5.03 o 
   7   4  13       49.84       65.25      7.46 o 
   8   4  13        1.26        1.97      5.41 o 
   9   4  13       39.47       36.18      7.55 o 
  10   4  13        1.15       -7.20      8.05 o 
 -13   5  13        3.31        4.97      7.51 o 
 -12   5  13       53.20       51.35      8.80 o 
 -11   5  13       59.31       69.24      8.05 o 
 -10   5  13       47.65       51.81      5.40 o 
  -9   5  13        5.25        5.34      3.72 o 
  -8   5  13       89.76       88.29      6.43 o 
  -7   5  13        8.79       11.33      3.21 o 
  -6   5  13       17.99        8.59      3.44 o 
  -5   5  13       39.94       47.41      4.75 o 
  -4   5  13       49.37       55.07      3.53 o 
  -3   5  13        1.09       -1.59      3.00 o 
  -2   5  13        3.78       -2.51      3.10 o 
  -1   5  13      126.05      124.90      7.26 o 
   0   5  13       72.60       77.04      5.94 o 
   1   5  13       12.25       14.63      4.41 o 
   2   5  13        1.07       -3.60      3.93 o 
   3   5  13       19.28       24.95      4.86 o 
   4   5  13        6.94        7.92      4.88 o 
   5   5  13      650.54      652.33     30.35 o 
   6   5  13       11.54       16.10      5.67 o 
   7   5  13        8.35       18.43      6.07 o 
   8   5  13        0.45       -5.09      5.62 o 
   9   5  13        3.75       14.20      7.28 o 
  10   5  13        8.68       12.64      7.62 o 
 -13   6  13        0.05       19.69     14.06 o 
 -12   6  13        7.96        4.14     12.74 o 
 -11   6  13       11.37       10.64      8.10 o 
 -10   6  13       37.19       39.96      9.39 o 
  -9   6  13       75.04       81.74      7.50 o 
  -8   6  13      273.63      266.32     11.66 o 
  -7   6  13       88.82       88.86      8.47 o 
  -6   6  13      231.62      234.42     12.29 o 
  -5   6  13        3.23       -3.38      4.74 o 
  -4   6  13        0.00        1.39      3.99 o 
  -3   6  13      333.73      337.98     14.54 o 
  -2   6  13      226.17      219.22     11.12 o 
  -1   6  13       82.40       92.06      6.42 o 
   0   6  13      203.59      190.63      8.68 o 
   1   6  13       45.63       62.14      7.09 o 
   2   6  13      399.40      366.86     12.90 o 
   3   6  13      175.21      169.32      9.52 o 
   4   6  13       54.91       63.08      7.61 o 
   5   6  13       73.57       70.94      7.76 o 
   6   6  13        2.00       12.59      6.02 o 
   7   6  13       18.15       25.44      6.72 o 
   8   6  13      111.50      123.33     11.49 o 
   9   6  13        2.02        2.96      7.05 o 
 -12   7  13      184.50      199.34     25.64 o 
 -11   7  13       19.81       15.00      9.68 o 
 -10   7  13       53.26       47.50     11.83 o 
  -9   7  13       15.54       22.01      6.93 o 
  -8   7  13      222.48      271.72     13.95 o 
  -7   7  13        7.17       -6.88      5.53 o 
  -6   7  13        9.83       17.16      7.83 o 
  -5   7  13       11.96        7.90      5.82 o 
  -4   7  13       94.30       89.86      7.21 o 
  -3   7  13       32.96       40.82      6.08 o 
  -2   7  13      478.00      452.49     14.85 o 
  -1   7  13      192.98      188.66      7.69 o 
   0   7  13        0.29       -3.77      3.63 o 
   1   7  13        0.67        6.36      4.27 o 
   2   7  13       30.21       40.55      5.65 o 
   3   7  13        2.70       -3.31      4.19 o 
   4   7  13      304.16      328.31     12.05 o 
   5   7  13        3.22        8.43      5.50 o 
   6   7  13      445.58      474.04     16.91 o 
   7   7  13       68.00       66.56      8.31 o 
   8   7  13       19.99       32.92      8.55 o 
   9   7  13        0.23       -4.81      6.89 o 
 -11   8  13       16.83       21.24     17.04 o 
 -10   8  13        2.41       -1.57      8.58 o 
  -9   8  13       18.79       20.34     11.31 o 
  -8   8  13       81.20       76.60      9.69 o 
  -7   8  13       16.15       15.27      7.03 o 
  -6   8  13      368.44      419.56     18.84 o 
  -5   8  13        2.92        5.25      5.81 o 
  -4   8  13       34.64       46.84      7.82 o 
  -3   8  13       61.05       59.33      9.65 o 
  -2   8  13        0.70        2.14      5.71 o 
  -1   8  13       25.29       14.96      5.60 o 
   0   8  13      104.49      119.05      7.32 o 
   1   8  13        1.04       -1.68      3.82 o 
   2   8  13      333.35      365.04     18.15 o 
   3   8  13        9.45        6.69      4.71 o 
   4   8  13        2.59       -0.79      4.53 o 
   5   8  13       48.51       52.82      9.41 o 
   6   8  13       45.74       44.42      7.62 o 
   7   8  13      117.24      111.22     13.66 o 
   8   8  13       37.83       21.58      8.00 o 
 -10   9  13       21.04       23.12     10.83 o 
  -9   9  13       18.53       17.52      9.47 o 
  -8   9  13       11.79       31.28      8.93 o 
  -7   9  13       78.21      103.30     10.88 o 
  -6   9  13       14.06       19.69      7.37 o 
  -5   9  13        1.68        5.95      5.28 o 
  -4   9  13      323.96      310.03     15.81 o 
  -3   9  13        4.16       -3.25      5.01 o 
  -2   9  13       59.41       54.34      7.31 o 
  -1   9  13        0.39        0.40      5.24 o 
   0   9  13       30.00       26.21      6.58 o 
   1   9  13       24.41       16.68      4.82 o 
   2   9  13        3.14        5.16      4.92 o 
   3   9  13        1.63        2.32      4.58 o 
   4   9  13       76.18       81.04      7.59 o 
   5   9  13        1.74        5.32      6.03 o 
   6   9  13       73.44       86.64     10.19 o 
   7   9  13        0.03       13.79      7.53 o 
  -9  10  13      206.00      221.83     23.82 o 
  -8  10  13      176.23      203.36     14.73 o 
  -7  10  13       21.32       11.96     10.75 o 
  -6  10  13       94.64      101.05     11.48 o 
  -5  10  13      208.82      220.37     11.85 o 
  -4  10  13      107.25      107.27      9.19 o 
  -3  10  13       31.80       20.57      7.65 o 
  -2  10  13       51.12       63.12      7.98 o 
  -1  10  13        0.04       10.87      6.06 o 
   0  10  13      166.69      173.96     11.20 o 
   1  10  13       69.49       66.06      8.59 o 
   2  10  13       69.30       73.05      9.09 o 
   3  10  13        8.61        8.70      5.01 o 
   4  10  13       37.71       42.42      7.26 o 
   5  10  13       27.21       29.42      7.91 o 
  -7  11  13       47.22       20.08     12.85 o 
  -6  11  13      243.75      267.64     16.45 o 
  -5  11  13      104.59       92.57     21.66 o 
  -4  11  13        1.13        8.57      6.72 o 
  -3  11  13      189.13      188.98     11.78 o 
  -2  11  13       20.15        3.59      9.72 o 
  -1  11  13       22.53       29.86      7.38 o 
   0  11  13       91.71       92.42      9.78 o 
   1  11  13       18.00       35.61      7.93 o 
   2  11  13       42.25       65.24      8.00 o 
   3  11  13       42.86       64.76      9.05 o 
   4  11  13        2.80       -6.16      6.13 o 
  -4  12  13       18.36       21.38      7.40 o 
  -3  12  13       44.90       55.43      8.71 o 
  -2  12  13       17.71       10.22      7.11 o 
  -1  12  13       19.59       18.35      7.34 o 
   0  12  13      355.71      354.04     20.10 o 
   1  12  13       10.20       21.53      8.89 o 
 -14   0  14       83.15       83.37     17.37 o 
 -12   0  14       41.17       62.03     14.23 o 
 -10   0  14       18.34        8.91     10.01 o 
  -8   0  14        4.14       -1.50      5.26 o 
  -6   0  14      319.91      313.00     15.03 o 
  -4   0  14      386.07      363.60     22.33 o 
  -2   0  14       20.15       31.92     10.34 o 
   0   0  14     1410.72     1377.63    105.46 o 
   2   0  14      130.12      135.48     10.10 o 
   4   0  14      247.77      270.30     12.75 o 
   6   0  14        5.20        3.05      5.58 o 
   8   0  14        4.91       -9.85      6.77 o 
  10   0  14      157.02      151.20     22.83 o 
 -14   1  14       20.45        4.80      8.54 o 
 -13   1  14       48.82       49.51      9.99 o 
 -12   1  14      208.31      222.69     12.91 o 
 -11   1  14        1.38        8.58      4.84 o 
 -10   1  14      482.57      480.23     20.53 o 
  -9   1  14       43.13       45.39      5.74 o 
  -8   1  14        3.03        6.72      3.97 o 
  -7   1  14       18.29       22.59      5.56 o 
  -6   1  14      328.12      310.23     10.48 o 
  -5   1  14        4.60        6.20      3.52 o 
  -4   1  14      150.23      146.81     15.97 o 
  -3   1  14       16.25        9.37      4.06 o 
  -2   1  14     1331.97     1259.18     30.42 o 
  -1   1  14      799.02      717.13     26.05 o 
   0   1  14      284.72      297.33      9.38 o 
   1   1  14      785.73      799.65     17.52 o 
   2   1  14        3.67        5.96      3.66 o 
   3   1  14      109.37      121.75      9.40 o 
   4   1  14       15.03        8.79      4.41 o 
   5   1  14       14.08       16.32      4.39 o 
   6   1  14       14.10       14.09      5.35 o 
   7   1  14        7.44       10.99      5.35 o 
   8   1  14       73.55       72.06      8.29 o 
   9   1  14       17.96        7.80      6.96 o 
  10   1  14        4.02       -5.49      6.73 o 
 -14   2  14      174.48      191.55     15.38 o 
 -13   2  14       18.30       16.56     10.92 o 
 -12   2  14       89.05      126.16     13.05 o 
 -11   2  14        0.26        0.04      6.05 o 
 -10   2  14       11.24       13.56      4.86 o 
  -9   2  14       31.70       44.94      5.63 o 
  -8   2  14       24.13       28.99      4.86 o 
  -7   2  14      178.15      174.26      8.17 o 
  -6   2  14      143.60      139.37      6.34 o 
  -5   2  14        2.08        7.77      3.39 o 
  -4   2  14      140.20      120.03     11.01 o 
  -3   2  14      862.01      854.88     22.67 o 
  -2   2  14        1.05        3.59      3.53 o 
  -1   2  14      606.26      533.42     12.76 o 
   0   2  14       82.46       77.45      6.28 o 
   1   2  14        2.87        7.90      4.18 o 
   2   2  14      726.58      703.11     16.55 o 
   3   2  14       56.38       64.87      6.44 o 
   4   2  14      138.16      150.78     14.02 o 
   5   2  14       23.95       24.55      5.73 o 
   6   2  14        2.16        5.00      5.06 o 
   7   2  14       14.01       19.88      5.92 o 
   8   2  14       27.92       32.15      8.29 o 
   9   2  14        5.73       -2.77      8.84 o 
  10   2  14       21.71       15.35      7.85 o 
 -13   3  14        4.11       11.87     13.23 o 
 -12   3  14       61.04       86.65     16.84 o 
 -11   3  14       16.71       12.99      6.09 o 
 -10   3  14       84.30       85.67      7.90 o 
  -9   3  14        4.09        3.89      3.93 o 
  -8   3  14       32.11       21.35      4.80 o 
  -7   3  14        2.53       -4.41      2.94 o 
  -6   3  14       75.28       60.07      4.69 o 
  -5   3  14        1.41        4.42      3.18 o 
  -4   3  14      311.68      294.46     11.13 o 
  -3   3  14      132.89      132.85      6.72 o 
  -2   3  14      238.60      207.64      7.29 o 
  -1   3  14       27.30       22.43      4.34 o 
   0   3  14      535.11      498.66     14.34 o 
   1   3  14       11.25       14.98      4.56 o 
   2   3  14      454.02      457.07     12.89 o 
   3   3  14      214.80      208.03      9.93 o 
   4   3  14       31.25       28.13      5.56 o 
   5   3  14       23.17       19.42      5.38 o 
   6   3  14       88.66       82.37      9.98 o 
   7   3  14      214.99      226.90     11.91 o 
   8   3  14      138.42      133.89     10.91 o 
   9   3  14        0.41       -4.88      6.40 o 
  10   3  14        2.20        8.25      7.70 o 
 -13   4  14       16.55       14.48     19.44 o 
 -12   4  14       41.60       34.30      7.39 o 
 -11   4  14       24.15       18.30      7.81 o 
 -10   4  14        0.01        6.95      4.62 o 
  -9   4  14       64.87       85.69      6.78 o 
  -8   4  14      894.31      965.17     20.45 o 
  -7   4  14      226.58      226.57      8.29 o 
  -6   4  14      239.58      234.84      8.74 o 
  -5   4  14      166.06      161.12      9.55 o 
  -4   4  14      538.38      496.87     13.99 o 
  -3   4  14      269.92      221.73      7.40 o 
  -2   4  14      159.01      154.09      9.00 o 
  -1   4  14       35.55       30.19      4.75 o 
   0   4  14      134.05      136.88      9.00 o 
   1   4  14      265.40      274.58     10.69 o 
   2   4  14      346.99      330.31     11.93 o 
   3   4  14      166.96      160.15      8.13 o 
   4   4  14      290.08      259.49     11.68 o 
   5   4  14       13.72       15.76      8.14 o 
   6   4  14        1.17        1.98      5.09 o 
   7   4  14       12.05        6.32      5.82 o 
   8   4  14        4.22        1.63      5.88 o 
   9   4  14        4.34       -7.56      6.72 o 
 -13   5  14       64.50       70.80     18.86 o 
 -12   5  14        0.03       -6.29     10.59 o 
 -11   5  14      100.12       78.08     17.54 o 
 -10   5  14        2.63       -5.96     10.09 o 
  -9   5  14       71.83       92.49      9.51 o 
  -8   5  14       54.38       63.57      8.22 o 
  -7   5  14       54.77       49.45      9.09 o 
  -6   5  14       11.59       21.94      7.65 o 
  -5   5  14       19.34       31.70      4.57 o 
  -4   5  14       70.50       85.75      5.32 o 
  -3   5  14       65.49       65.66      7.21 o 
  -2   5  14       39.06       38.38      4.66 o 
  -1   5  14      110.81      126.84      7.03 o 
   0   5  14        1.66        3.46      3.99 o 
   1   5  14       28.45       37.55      5.35 o 
   2   5  14      172.33      157.75      7.84 o 
   3   5  14       35.36       27.73      5.50 o 
   4   5  14       27.83       28.03      6.52 o 
   5   5  14       94.86       82.84      8.01 o 
   6   5  14      121.07      126.57     10.58 o 
   7   5  14        1.82       -3.19      5.47 o 
   8   5  14       56.16       49.42      9.20 o 
   9   5  14        3.63       -7.59      6.59 o 
 -12   6  14        3.45        6.45     12.57 o 
 -11   6  14        6.42       14.06     13.07 o 
 -10   6  14       11.43        7.39      7.84 o 
  -9   6  14       29.23       39.02      9.59 o 
  -8   6  14        5.46        1.01      7.16 o 
  -7   6  14       97.81      115.62     16.22 o 
  -6   6  14       18.73       24.72      6.27 o 
  -5   6  14      354.83      330.89     18.25 o 
  -4   6  14        1.28       -3.39      5.85 o 
  -3   6  14       62.91       72.62      7.70 o 
  -2   6  14       33.37       33.96      4.54 o 
  -1   6  14       46.25       49.90      5.23 o 
   0   6  14      263.11      280.55     10.87 o 
   1   6  14      253.92      250.58     10.59 o 
   2   6  14        3.39        5.58      4.49 o 
   3   6  14       53.34       62.94      8.03 o 
   4   6  14       21.73       18.80      5.73 o 
   5   6  14      393.55      387.42     14.87 o 
   6   6  14       41.71       41.25      9.34 o 
   7   6  14        6.06        3.42      6.06 o 
   8   6  14        4.90        4.37      7.39 o 
 -11   7  14        4.27        9.26     13.40 o 
 -10   7  14       26.98       38.42     10.71 o 
  -9   7  14      173.97      171.28     12.02 o 
  -8   7  14       23.91       29.08      7.44 o 
  -7   7  14        6.85        6.45      8.23 o 
  -6   7  14       34.58       33.77      7.29 o 
  -5   7  14      203.07      229.06     18.04 o 
  -4   7  14       18.82       25.73      6.65 o 
  -3   7  14        4.27        6.62      7.43 o 
  -2   7  14       17.87        7.62      5.59 o 
  -1   7  14       64.47       66.38      8.27 o 
   0   7  14       40.09       51.45      5.72 o 
   1   7  14      132.44      143.24      8.44 o 
   2   7  14       53.89       55.14      6.52 o 
   3   7  14       17.47       22.51      5.20 o 
   4   7  14        0.01       -5.25      4.99 o 
   5   7  14        0.02       -3.97      5.39 o 
   6   7  14       27.88       33.98      7.17 o 
   7   7  14      176.39      164.70     12.71 o 
   8   7  14       13.02       10.90      9.71 o 
 -10   8  14       63.81       83.28     23.57 o 
  -9   8  14      328.06      340.60     17.20 o 
  -8   8  14      123.95      131.42     11.59 o 
  -7   8  14       94.84       80.96      9.82 o 
  -6   8  14        2.09        1.99      6.24 o 
  -5   8  14      155.82      160.03     11.80 o 
  -4   8  14        0.57        3.12      6.03 o 
  -3   8  14       89.70      114.91     10.39 o 
  -2   8  14        0.63       -2.76      5.52 o 
  -1   8  14       58.19       68.47      7.62 o 
   0   8  14       72.87       85.80      9.41 o 
   1   8  14        0.34        3.60      4.79 o 
   2   8  14       24.96       27.33      5.95 o 
   3   8  14      166.67      178.30      9.37 o 
   4   8  14        8.03        6.22      5.79 o 
   5   8  14       72.08       80.52      8.84 o 
   6   8  14        0.00       -3.76      6.28 o 
   7   8  14        8.83        7.53      7.58 o 
  -9   9  14       78.80       74.06     10.39 o 
  -8   9  14       94.05       98.36     14.53 o 
  -7   9  14       25.29       25.10      8.35 o 
  -6   9  14        5.97        4.18      7.08 o 
  -5   9  14      110.53      128.57     11.64 o 
  -4   9  14      246.93      262.86     15.28 o 
  -3   9  14       70.71       58.77      9.34 o 
  -2   9  14        1.47        6.26      5.75 o 
  -1   9  14      146.39      156.18     16.36 o 
   0   9  14        3.37       -2.75      5.61 o 
   1   9  14        5.55        4.27      9.25 o 
   2   9  14       11.11       15.17      5.60 o 
   3   9  14        4.57        1.11      4.86 o 
   4   9  14        5.42        9.93      5.83 o 
   5   9  14        4.03        3.94      6.69 o 
   6   9  14        0.69        1.93      6.70 o 
  -8  10  14      117.54      126.25     21.57 o 
  -7  10  14      150.68      160.25     13.45 o 
  -6  10  14      220.94      246.58     15.74 o 
  -5  10  14       58.34       69.76     10.39 o 
  -4  10  14        5.73        3.27      7.44 o 
  -3  10  14       77.80       79.58     10.66 o 
  -2  10  14      249.60      233.37     15.78 o 
  -1  10  14      118.89      135.31     10.60 o 
   0  10  14       16.48       17.57      7.00 o 
   1  10  14      108.72      125.68     10.63 o 
   2  10  14        7.76        8.74      6.71 o 
   3  10  14       62.44       62.17      8.86 o 
   4  10  14       22.70       19.59      7.40 o 
  -6  11  14       94.51      106.83     12.20 o 
  -5  11  14      193.03      188.86     14.57 o 
  -4  11  14        6.77        1.27      6.56 o 
  -3  11  14      204.49      192.64     15.21 o 
  -2  11  14      151.09      129.96     13.08 o 
  -1  11  14        5.96        5.40      7.94 o 
   0  11  14       96.62      102.54     10.34 o 
   1  11  14        4.53       -6.59      6.45 o 
   2  11  14       19.20       20.15      8.42 o 
 -13   0  15       70.50       98.26     17.37 o 
 -11   0  15       25.32       22.42     13.81 o 
  -9   0  15       52.47       44.08     15.05 o 
  -7   0  15      223.54      255.50     14.36 o 
  -5   0  15       12.43       -2.65      7.28 o 
  -3   0  15      179.29      166.75     15.38 o 
  -1   0  15        5.09       -9.59      6.62 o 
   1   0  15      521.87      496.27     20.88 o 
   3   0  15      733.31      717.78     38.71 o 
   5   0  15      134.87      144.25     18.20 o 
   7   0  15       15.39       -3.47     11.08 o 
   9   0  15       35.04       28.12     14.06 o 
 -13   1  15      138.73      135.08     15.05 o 
 -12   1  15      176.68      189.92     14.33 o 
 -11   1  15      115.98      140.06      9.05 o 
 -10   1  15       80.50       84.08      9.60 o 
  -9   1  15      286.08      288.22     11.42 o 
  -8   1  15       24.49       32.88      5.22 o 
  -7   1  15      413.64      430.52     13.34 o 
  -6   1  15       45.70       53.05      5.38 o 
  -5   1  15      120.55      115.89      7.58 o 
  -4   1  15        6.03        7.48      5.32 o 
  -3   1  15      408.48      360.00     16.10 o 
  -2   1  15        0.49       -0.04      4.99 o 
  -1   1  15       34.23       40.31      5.61 o 
   0   1  15        0.45       -0.70      4.07 o 
   1   1  15      674.68      677.72     26.60 o 
   2   1  15      491.28      466.01     14.49 o 
   3   1  15       70.89       71.53      6.88 o 
   4   1  15      277.21      273.37     16.38 o 
   5   1  15       11.72       13.57      6.38 o 
   6   1  15       11.42       10.67      5.51 o 
   7   1  15       13.03       10.70      6.33 o 
   8   1  15        0.42       -7.75      6.71 o 
   9   1  15       33.71       31.59     10.86 o 
 -13   2  15       78.91       61.78     11.99 o 
 -12   2  15        0.96       -9.33      6.22 o 
 -11   2  15      222.41      227.18     13.85 o 
 -10   2  15       63.01       65.24      6.83 o 
  -9   2  15      133.57      131.83      8.02 o 
  -8   2  15       13.90       24.09      4.85 o 
  -7   2  15       22.81       40.42      6.56 o 
  -6   2  15       62.25       66.06      7.62 o 
  -5   2  15       46.74       54.34      5.79 o 
  -4   2  15      104.62       89.83      8.51 o 
  -3   2  15      151.64      134.40     12.96 o 
  -2   2  15      191.44      165.72      7.87 o 
  -1   2  15       92.30       90.21      5.57 o 
   0   2  15      432.12      432.08     13.41 o 
   1   2  15       56.58       54.85      7.29 o 
   2   2  15      425.55      422.15     12.39 o 
   3   2  15      159.42      154.87     11.06 o 
   4   2  15        1.14        2.95      4.83 o 
   5   2  15      149.10      136.74      9.13 o 
   6   2  15       39.77       38.43      7.90 o 
   7   2  15        0.01       -3.42      5.45 o 
   8   2  15       32.17       38.44      8.18 o 
   9   2  15        0.81       -2.98      6.78 o 
 -13   3  15        7.11        2.27      7.55 o 
 -12   3  15       15.76        5.31      7.86 o 
 -11   3  15      228.65      224.50     12.35 o 
 -10   3  15       16.50       20.05      5.61 o 
  -9   3  15       71.86       71.90      6.69 o 
  -8   3  15        4.68       -0.44      3.92 o 
  -7   3  15       31.35       22.83      4.50 o 
  -6   3  15        1.47        1.05      5.05 o 
  -5   3  15        7.06        9.61      4.36 o 
  -4   3  15        1.66       -0.59      4.07 o 
  -3   3  15      891.94      807.11     19.32 o 
  -2   3  15       90.56       84.09      7.65 o 
  -1   3  15      154.35      158.22      7.95 o 
   0   3  15       70.37       73.37      8.17 o 
   1   3  15      406.98      384.74     15.95 o 
   2   3  15        5.13        2.57      3.96 o 
   3   3  15      294.91      305.54     12.25 o 
   4   3  15       24.39       30.22      5.93 o 
   5   3  15      149.49      141.62      9.45 o 
   6   3  15       18.16       14.56      5.91 o 
   7   3  15       72.76       85.43      8.91 o 
   8   3  15       20.27       10.99      7.17 o 
   9   3  15        6.26       -0.27      7.62 o 
 -12   4  15       30.09       29.68      8.60 o 
 -11   4  15       46.41       42.32      8.43 o 
 -10   4  15       13.03       15.17     11.33 o 
  -9   4  15        0.70        0.55      5.22 o 
  -8   4  15       17.55       11.58      6.04 o 
  -7   4  15       73.66       57.55      9.51 o 
  -6   4  15      432.79      431.54     15.04 o 
  -5   4  15      749.10      768.11     21.55 o 
  -4   4  15       24.93       35.09      5.40 o 
  -3   4  15      216.19      205.06      7.45 o 
  -2   4  15      104.67      104.48      7.91 o 
  -1   4  15      394.34      362.63     12.25 o 
   0   4  15       78.93       74.23      6.32 o 
   1   4  15        1.02       -0.71      4.21 o 
   2   4  15      247.26      233.79     11.48 o 
   3   4  15       87.38       93.40      6.99 o 
   4   4  15       54.79       63.14      7.14 o 
   5   4  15       59.86       73.49      7.96 o 
   6   4  15        0.10       -6.12      5.59 o 
   7   4  15       94.09       92.94      9.60 o 
   8   4  15        8.44       -1.22      6.63 o 
 -12   5  15      120.63      145.74     21.67 o 
 -11   5  15       64.79       75.93     17.87 o 
 -10   5  15      108.70      101.74     19.52 o 
  -9   5  15        1.51       17.54     12.24 o 
  -8   5  15       64.80       60.55     15.55 o 
  -7   5  15        7.18       10.44      7.06 o 
  -6   5  15       41.85       46.04      9.04 o 
  -5   5  15       11.88       14.42      7.39 o 
  -4   5  15       15.65       16.27      4.41 o 
  -3   5  15       18.07       24.52      4.38 o 
  -2   5  15      147.94      142.61      7.39 o 
  -1   5  15       16.62       17.21      4.58 o 
   0   5  15       33.06       30.99      5.19 o 
   1   5  15        8.59       13.58      4.89 o 
   2   5  15       36.32       38.09      5.66 o 
   3   5  15       32.34       33.28      5.53 o 
   4   5  15      124.63      135.42      9.28 o 
   5   5  15       96.95      101.20      8.84 o 
   6   5  15      107.02      105.78      9.33 o 
   7   5  15       57.49       48.97      8.81 o 
   8   5  15       74.32       65.99     10.13 o 
 -11   6  15        1.11       17.70     14.06 o 
 -10   6  15        0.07       -5.13     10.26 o 
  -9   6  15       53.81       67.99     16.87 o 
  -8   6  15       26.29       26.20      9.35 o 
  -7   6  15       51.78       63.45     10.66 o 
  -6   6  15       65.70       69.98     10.70 o 
  -5   6  15        0.21        5.62      6.78 o 
  -4   6  15      108.42      110.34     12.09 o 
  -3   6  15        3.84        3.85     10.17 o 
  -2   6  15      156.02      175.07     14.05 o 
  -1   6  15       33.74       26.62      4.79 o 
   0   6  15        1.24       -2.54      4.09 o 
   1   6  15      192.93      192.46     14.59 o 
   2   6  15       63.68       68.79      6.26 o 
   3   6  15       86.75       85.90      7.16 o 
   4   6  15      141.48      167.45     11.39 o 
   5   6  15        2.34       -4.86      5.53 o 
   6   6  15        0.02       -8.24      5.49 o 
   7   6  15       81.19       95.16     10.95 o 
 -10   7  15       82.90      105.38     20.68 o 
  -9   7  15        0.63       -0.63      8.33 o 
  -8   7  15       52.69       48.89     10.97 o 
  -7   7  15       17.46       19.91      9.04 o 
  -6   7  15       14.12       11.63     12.90 o 
  -5   7  15        9.82       -0.13      7.37 o 
  -4   7  15      203.94      206.51     23.24 o 
  -3   7  15       15.85       26.38      9.43 o 
  -2   7  15       83.90      108.44     14.60 o 
  -1   7  15       24.03       24.90      7.15 o 
   0   7  15        6.86        8.10      4.66 o 
   1   7  15       42.15       36.96      8.07 o 
   2   7  15        9.81        8.07      4.65 o 
   3   7  15       29.14       25.98      5.60 o 
   4   7  15        0.54        6.53      5.55 o 
   5   7  15        0.01       -6.51      5.45 o 
   6   7  15       12.00       12.92      7.28 o 
   7   7  15        0.07        0.99      7.16 o 
  -9   8  15       11.76        6.13      9.53 o 
  -8   8  15      382.18      423.11     19.24 o 
  -7   8  15       32.56       39.97      8.86 o 
  -6   8  15      156.72      167.86     16.48 o 
  -5   8  15      242.08      281.72     15.44 o 
  -4   8  15      275.78      269.73     15.15 o 
  -3   8  15        1.80       -5.72      7.34 o 
  -2   8  15       68.42       65.41     23.08 o 
  -1   8  15        3.82        7.70      6.65 o 
   0   8  15        0.04        1.31      6.00 o 
   1   8  15        0.05       -3.60      6.23 o 
   2   8  15      100.08      111.59      7.90 o 
   3   8  15       37.82       28.46      6.02 o 
   4   8  15        1.04       -3.61      5.45 o 
   5   8  15       10.22       -3.34      9.09 o 
   6   8  15       75.36       91.27     10.84 o 
  -8   9  15      108.49      113.03     21.34 o 
  -7   9  15       87.75       89.42     11.64 o 
  -6   9  15        2.01        0.30     10.87 o 
  -5   9  15      113.15      107.90     11.39 o 
  -4   9  15      195.06      216.38     14.45 o 
  -3   9  15       40.75       64.07     10.12 o 
  -2   9  15      166.74      174.45     19.17 o 
  -1   9  15      256.96      271.17     15.40 o 
   0   9  15       87.71       89.46     10.53 o 
   1   9  15        3.34        2.88      7.28 o 
   2   9  15       27.05       34.98      8.69 o 
   3   9  15        4.19        5.16      5.29 o 
   4   9  15        7.41        1.51      6.96 o 
  -6  10  15        4.04        4.94      8.03 o 
  -5  10  15      163.44      162.61     13.65 o 
  -4  10  15      150.06      189.23     14.43 o 
  -3  10  15      135.52      152.50     13.40 o 
  -2  10  15        0.03        3.39      9.53 o 
  -1  10  15       33.74       51.08     10.12 o 
   0  10  15        2.74       10.68      7.85 o 
   1  10  15       88.01       73.27     10.82 o 
   2  10  15       88.11      104.88     11.81 o 
  -2  11  15       93.04       90.16     12.24 o 
 -12   0  16      181.66      168.07     20.35 o 
 -10   0  16       63.38       78.13     18.28 o 
  -8   0  16       26.84       31.11     10.26 o 
  -6   0  16      232.88      220.83     13.10 o 
  -4   0  16      257.58      270.80     20.02 o 
  -2   0  16       49.24       41.03     10.75 o 
   0   0  16        0.36       -4.13      5.55 o 
   2   0  16      159.80      183.95     18.86 o 
   4   0  16      629.49      667.49     38.54 o 
   6   0  16      275.93      266.67     25.81 o 
   8   0  16       74.94       59.72     17.54 o 
 -12   1  16       47.95       48.98      9.87 o 
 -11   1  16       72.58       95.26     22.84 o 
 -10   1  16      197.37      196.40     10.34 o 
  -9   1  16      381.00      404.47     13.98 o 
  -8   1  16      280.07      301.08     11.75 o 
  -7   1  16       69.42       74.38      9.31 o 
  -6   1  16      257.16      237.80     11.09 o 
  -5   1  16        8.21        6.86      5.91 o 
  -4   1  16        4.42        0.81      5.01 o 
  -3   1  16       15.49       17.45      7.44 o 
  -2   1  16      312.31      308.27     15.47 o 
  -1   1  16       44.09       41.11      6.42 o 
   0   1  16      117.72      115.84      8.42 o 
   1   1  16       10.49       10.25      5.35 o 
   2   1  16        0.84        3.50      5.61 o 
   3   1  16        4.13        7.35      6.09 o 
   4   1  16      175.54      162.57     18.90 o 
   5   1  16      201.32      216.23     14.16 o 
   6   1  16        0.00       10.70      7.42 o 
   7   1  16       45.01       49.38      9.70 o 
   8   1  16        2.91        0.20      8.42 o 
 -12   2  16       54.61       67.70     10.69 o 
 -11   2  16       20.56        8.01     12.08 o 
 -10   2  16       48.13       46.15      7.56 o 
  -9   2  16       13.58       15.37      6.23 o 
  -8   2  16       33.26       39.39      6.73 o 
  -7   2  16       27.49       29.49      5.84 o 
  -6   2  16       73.67       64.10      8.23 o 
  -5   2  16       51.53       83.73     13.65 o 
  -4   2  16        7.24       11.48      5.75 o 
  -3   2  16       32.65       36.39     13.56 o 
  -2   2  16       32.86       33.47      6.83 o 
  -1   2  16       17.76       11.52      5.40 o 
   0   2  16       35.07       32.58      6.44 o 
   1   2  16      541.02      511.09     13.96 o 
   2   2  16       43.05       36.50      6.28 o 
   3   2  16      218.24      216.76     10.64 o 
   4   2  16       62.48       70.73      7.54 o 
   5   2  16       94.87      107.37      9.03 o 
   6   2  16       77.36       83.33      8.70 o 
   7   2  16        1.68       -1.05      8.18 o 
   8   2  16        4.90        7.15     13.90 o 
 -12   3  16        9.02        8.79      7.71 o 
 -11   3  16        4.11       -6.29     11.25 o 
 -10   3  16       61.46       69.41     10.42 o 
  -9   3  16       13.05        0.89      5.36 o 
  -8   3  16      396.73      421.79     16.19 o 
  -7   3  16        7.24       13.00      9.76 o 
  -6   3  16       55.94       50.72      7.53 o 
  -5   3  16        0.90        1.06      5.11 o 
  -4   3  16        0.66        0.34      5.08 o 
  -3   3  16        6.15        5.01      4.94 o 
  -2   3  16       78.44       75.24      5.66 o 
  -1   3  16        8.41        7.48      4.36 o 
   0   3  16     1231.60     1207.92     27.62 o 
   1   3  16       88.89       87.82      6.53 o 
   2   3  16       21.47       30.56      6.84 o 
   3   3  16       31.58       34.97      6.14 o 
   4   3  16      295.34      281.50     12.47 o 
   5   3  16       17.17       16.11      5.92 o 
   6   3  16       50.00       40.25     14.76 o 
   7   3  16       26.79       10.05      9.49 o 
   8   3  16        7.57        6.70      7.20 o 
 -12   4  16       14.66       33.25     14.39 o 
 -11   4  16      129.17      123.08     20.68 o 
 -10   4  16       12.60       19.19     12.41 o 
  -9   4  16        9.46        7.44     10.92 o 
  -8   4  16        3.56       -1.49     10.42 o 
  -7   4  16        0.36       -7.29      5.08 o 
  -6   4  16      110.33      115.52      9.32 o 
  -5   4  16      124.78      116.67      9.44 o 
  -4   4  16      212.97      186.90      9.85 o 
  -3   4  16      499.53      514.83     16.88 o 
  -2   4  16      230.69      231.64      9.69 o 
  -1   4  16        0.88       -0.26      3.98 o 
   0   4  16      146.71      133.18      8.04 o 
   1   4  16       77.53       67.47      6.70 o 
   2   4  16       98.40      103.48      7.08 o 
   3   4  16       11.25       15.21      5.35 o 
   4   4  16       59.24       50.11      7.35 o 
   5   4  16      230.97      238.73     18.96 o 
   6   4  16        0.01        0.11      5.52 o 
   7   4  16        2.62        4.78      8.89 o 
 -11   5  16      157.00      132.67     22.00 o 
 -10   5  16      193.42      222.17     25.31 o 
  -9   5  16      272.65      273.45     27.46 o 
  -8   5  16       24.08       15.88     12.74 o 
  -7   5  16       95.16       95.62     17.70 o 
  -6   5  16       25.99       34.57     13.23 o 
  -5   5  16        1.96        2.13      6.74 o 
  -4   5  16        8.35        2.42      6.91 o 
  -3   5  16        0.17       -2.19      4.21 o 
  -2   5  16       10.64        9.12      4.28 o 
  -1   5  16       16.78        7.03      6.30 o 
   0   5  16       18.46       16.97      5.06 o 
   1   5  16       86.96      104.04     10.74 o 
   2   5  16        9.53        5.98      4.46 o 
   3   5  16        0.98       -6.52      4.35 o 
   4   5  16        0.30       -7.77      5.18 o 
   5   5  16        0.09        2.88      5.74 o 
   6   5  16       68.75       77.27     15.44 o 
   7   5  16       90.56       91.36     10.80 o 
 -10   6  16        1.29       -7.94     11.25 o 
  -9   6  16      224.36      289.49     28.78 o 
  -8   6  16        1.67        6.62     11.75 o 
  -7   6  16       87.88      115.80     19.69 o 
  -6   6  16      193.33      229.20     16.63 o 
  -5   6  16       81.53       62.00     10.64 o 
  -4   6  16       31.53       31.27     13.40 o 
  -3   6  16       77.93       75.96     10.97 o 
  -2   6  16        5.75        0.32      5.90 o 
  -1   6  16       68.97       71.64      6.53 o 
   0   6  16        5.83        3.99      4.47 o 
   1   6  16        9.59       23.55      5.65 o 
   2   6  16       34.20       34.20      5.60 o 
   3   6  16        3.37        8.46      5.08 o 
   4   6  16      236.89      263.03     12.75 o 
   5   6  16       33.27       49.78      7.84 o 
   6   6  16       19.57       28.28      7.90 o 
 -10   7  16       30.90       35.57     16.71 o 
  -9   7  16       27.90       36.72     15.88 o 
  -8   7  16       90.03      143.75     22.83 o 
  -7   7  16      113.15       98.46     20.10 o 
  -6   7  16       51.60       49.30     10.94 o 
  -5   7  16       95.78       85.12     12.42 o 
  -4   7  16        3.24       -0.86      7.42 o 
  -3   7  16       47.35       46.57     10.23 o 
  -2   7  16        0.25       -3.52      7.23 o 
  -1   7  16      241.53      257.20     15.94 o 
   0   7  16        5.49       -4.08      6.19 o 
   1   7  16       15.18       24.05      5.93 o 
   2   7  16        0.76        2.70      4.93 o 
   3   7  16        9.01        2.57      5.23 o 
   4   7  16       50.82       52.39      7.78 o 
   5   7  16        0.06        7.65      8.96 o 
  -8   8  16        4.49        8.02      9.59 o 
  -7   8  16      140.86      136.65     15.67 o 
  -6   8  16       17.75       -4.57      8.60 o 
  -5   8  16      392.95      468.56     25.24 o 
  -4   8  16        7.27       -0.39      8.55 o 
  -3   8  16       13.78       12.54      9.07 o 
  -2   8  16      153.12      170.10     15.93 o 
  -1   8  16      170.41      165.88     15.72 o 
   0   8  16       14.73       19.34      7.77 o 
   1   8  16        0.02        1.23      6.80 o 
   2   8  16        5.70        2.76      5.10 o 
   3   8  16       28.94       22.94      6.11 o 
   4   8  16        0.04       -1.76      6.24 o 
  -7   9  16       42.53       34.69     10.83 o 
  -6   9  16       50.66       56.28     10.03 o 
  -5   9  16       29.16       32.38      8.72 o 
  -4   9  16       81.14       99.36     13.94 o 
  -3   9  16      107.25      122.97     18.94 o 
  -2   9  16       48.64       42.18     11.28 o 
  -1   9  16      220.81      228.89     18.88 o 
   0   9  16       44.95       56.99     11.79 o 
   1   9  16      129.31      122.91     12.31 o 
   2   9  16      113.44      142.04     12.34 o 
   3   9  16       38.24       50.02      9.84 o 
  -4  10  16      126.50      125.66     12.81 o 
  -3  10  16       23.88       32.48     13.93 o 
  -2  10  16      117.62      117.26     15.67 o 
  -1  10  16      105.73      113.58     20.43 o 
   0  10  16       55.65       57.73     19.19 o 
 -11   0  17        9.78       -5.13     10.09 o 
  -9   0  17       50.75       66.02     10.17 o 
  -7   0  17      115.98      139.66     12.99 o 
  -5   0  17      157.57      126.88     15.05 o 
  -3   0  17      187.06      181.97     17.54 o 
  -1   0  17       36.86       58.06     12.41 o 
   1   0  17      174.19      146.24     17.37 o 
   3   0  17       53.88       33.75     12.90 o 
   5   0  17      263.91      270.30     25.81 o 
   7   0  17      272.77      228.78     25.81 o 
 -12   1  17       98.06       82.85     11.56 o 
 -11   1  17        1.44       10.81      9.02 o 
 -10   1  17       73.99       85.63      9.32 o 
  -9   1  17      409.44      416.35     16.90 o 
  -8   1  17       62.82       67.17      8.50 o 
  -7   1  17      161.62      152.81     11.89 o 
  -6   1  17      249.28      268.37     14.90 o 
  -5   1  17      296.95      278.66     15.18 o 
  -4   1  17        3.08        8.46      5.78 o 
  -3   1  17      118.86      110.83     10.26 o 
  -2   1  17       12.57        3.42      5.82 o 
  -1   1  17      234.43      208.12     10.88 o 
   0   1  17        3.09        4.43      5.06 o 
   1   1  17      220.76      215.56     11.90 o 
   2   1  17       18.77       15.25      7.49 o 
   3   1  17        0.33        6.67      7.31 o 
   4   1  17        1.40        3.89      7.60 o 
   5   1  17        2.76      -12.66      8.44 o 
   6   1  17        0.22        7.80      7.89 o 
   7   1  17       23.06       15.24      9.84 o 
 -11   2  17        9.67        4.63      7.60 o 
 -10   2  17        8.13        6.91      7.21 o 
  -9   2  17      146.74      150.31     10.63 o 
  -8   2  17       25.26       34.35      6.92 o 
  -7   2  17        5.38        9.18     11.58 o 
  -6   2  17       42.20       47.57      7.70 o 
  -5   2  17       59.62       50.83      8.02 o 
  -4   2  17       13.25        4.35      5.89 o 
  -3   2  17       20.09       19.01      6.50 o 
  -2   2  17       55.24       65.69      7.07 o 
  -1   2  17        0.38       -3.30      5.64 o 
   0   2  17       14.87       19.27      6.02 o 
   1   2  17        7.65        5.65      5.07 o 
   2   2  17        0.01       11.81      6.15 o 
   3   2  17        0.21       -2.85      6.12 o 
   4   2  17      559.36      598.06     25.41 o 
   5   2  17       16.62       13.61      7.73 o 
   6   2  17      143.48      137.70     14.62 o 
   7   2  17       22.67       17.37      9.36 o 
 -11   3  17        0.95       -9.97      6.85 o 
 -10   3  17       22.07       24.96     13.73 o 
  -9   3  17       77.18       98.92     10.57 o 
  -8   3  17       53.12       59.29      8.80 o 
  -7   3  17       83.98       90.91      9.73 o 
  -6   3  17       23.17       34.48      8.44 o 
  -5   3  17      205.03      219.16     13.35 o 
  -4   3  17        1.93        2.77      5.84 o 
  -3   3  17        3.74        1.22      4.23 o 
  -2   3  17        8.45        3.37      9.37 o 
  -1   3  17        3.73       -1.85      5.13 o 
   0   3  17        0.30       -0.72      5.27 o 
   1   3  17      168.48      165.46     15.53 o 
   2   3  17        3.10       13.94      5.58 o 
   3   3  17      551.64      545.63     20.67 o 
   4   3  17        7.86        5.90      6.90 o 
   5   3  17        2.97        9.34      7.40 o 
   6   3  17       10.36        2.02      8.25 o 
   7   3  17       94.68       92.37     13.78 o 
 -11   4  17        1.66       -3.64     11.58 o 
 -10   4  17      385.66      448.80     34.24 o 
  -9   4  17        0.72        7.94     11.91 o 
  -8   4  17       41.08       50.95     15.05 o 
  -7   4  17        0.88       12.24     11.08 o 
  -6   4  17        0.49        0.00      9.43 o 
  -5   4  17       24.96       16.76     12.24 o 
  -4   4  17       27.19       25.19      5.13 o 
  -3   4  17      221.13      213.30     13.07 o 
  -2   4  17      112.49      115.82     12.29 o 
  -1   4  17      160.90      148.10     12.02 o 
   0   4  17       72.76       84.15      7.15 o 
   1   4  17       36.75       52.32      5.89 o 
   2   4  17        1.45       -2.15      4.37 o 
   3   4  17       84.94       83.62      8.19 o 
   4   4  17       61.77       68.48      7.98 o 
   5   4  17        0.25       -2.39      8.24 o 
   6   4  17        0.70        2.62      7.02 o 
 -10   5  17      174.32      148.39     22.50 o 
  -9   5  17       90.14       85.03     19.19 o 
  -8   5  17      275.20      266.50     26.47 o 
  -7   5  17      151.78      118.44     19.69 o 
  -6   5  17      291.68      324.07     28.12 o 
  -5   5  17        1.08      -12.16      8.11 o 
  -4   5  17       40.74       34.41     13.40 o 
  -3   5  17       28.89       29.18     16.13 o 
  -2   5  17       70.56       77.89      7.45 o 
  -1   5  17        0.05       -3.45      4.36 o 
   0   5  17       30.93       31.23      5.94 o 
   1   5  17       42.89       55.72      6.70 o 
   2   5  17      106.88      114.66      8.01 o 
   3   5  17        3.04        0.84      5.90 o 
   4   5  17       17.39        8.95      6.17 o 
   5   5  17       26.85       16.15      7.28 o 
   6   5  17        2.59        4.09      7.10 o 
  -9   6  17        0.07        0.00     12.41 o 
  -8   6  17       10.49       -0.83     11.91 o 
  -7   6  17        0.44       13.90     12.57 o 
  -6   6  17       54.97       61.37     15.38 o 
  -5   6  17        8.88        5.29     11.75 o 
  -4   6  17      201.19      212.65     16.42 o 
  -3   6  17      214.25      196.69     15.83 o 
  -2   6  17       60.17       75.14     19.85 o 
  -1   6  17        3.45       -8.49      5.66 o 
   0   6  17       41.28       32.76      6.15 o 
   1   6  17        4.22        2.01      5.19 o 
   2   6  17       26.88       27.47      5.86 o 
   3   6  17        1.09       -3.21      5.60 o 
   4   6  17        2.10       -1.36      5.74 o 
   5   6  17       11.98        5.87      6.93 o 
  -8   7  17       32.85       45.16     16.38 o 
  -7   7  17       16.11       27.79     15.22 o 
  -6   7  17       11.33        0.00     12.08 o 
  -5   7  17      136.66      147.13     32.01 o 
  -4   7  17       94.61      108.97     13.69 o 
  -3   7  17      119.15      130.76     14.32 o 
  -2   7  17       41.25       50.19     20.76 o 
  -1   7  17        3.95        3.53      8.30 o 
   0   7  17      129.85      137.84     12.23 o 
   1   7  17        2.52       -2.91      6.98 o 
   2   7  17       66.93       67.18      7.25 o 
   3   7  17        1.25        2.23      5.32 o 
   4   7  17        0.23        1.66      6.59 o 
  -7   8  17        0.63       -5.46     12.41 o 
  -6   8  17       37.10       48.59     11.79 o 
  -5   8  17        5.36       -5.60      8.00 o 
  -4   8  17      235.94      256.01     19.52 o 
  -3   8  17       13.34       19.88      9.58 o 
  -2   8  17      253.95      238.35     18.88 o 
  -1   8  17        5.15       12.44     12.16 o 
   0   8  17        0.01       -6.58      8.17 o 
   1   8  17       38.51       48.69      9.63 o 
   2   8  17       16.71       14.68      7.33 o 
  -4   9  17        3.07       -4.54      8.33 o 
  -3   9  17       61.65       91.38     14.39 o 
  -2   9  17       34.31       45.16     11.81 o 
  -1   9  17       20.31       14.82     10.28 o 
   0   9  17      142.08      150.62     31.51 o 
 -10   0  18      237.06      264.52     23.82 o 
  -8   0  18      144.97      138.13     17.37 o 
  -6   0  18       46.47       51.94     12.08 o 
  -4   0  18      307.45      295.78     22.50 o 
  -2   0  18      133.37       96.44     14.39 o 
   0   0  18       67.14       62.98     11.25 o 
   2   0  18        3.85      -10.92      9.43 o 
   4   0  18       52.92       46.48     14.89 o 
   6   0  18       80.06      103.06     20.02 o 
 -11   1  18      150.59      168.68     17.04 o 
 -10   1  18        2.11        0.90      7.65 o 
  -9   1  18      113.18      125.60     12.32 o 
  -8   1  18       15.92        9.73      7.60 o 
  -7   1  18       59.59       73.90     13.98 o 
  -6   1  18      568.31      583.77     23.85 o 
  -5   1  18       37.74       41.58      8.20 o 
  -4   1  18      111.27      105.18     22.83 o 
  -3   1  18       33.81       42.97      8.25 o 
  -2   1  18      119.49       99.45     10.50 o 
  -1   1  18       30.24       28.99      6.51 o 
   0   1  18        4.10        1.43      5.41 o 
   1   1  18       20.54        9.59      7.54 o 
   2   1  18      315.59      317.23     43.01 o 
   3   1  18        0.61        4.89     10.09 o 
   4   1  18       37.38       32.57      9.65 o 
   5   1  18        0.01        6.97     11.00 o 
   6   1  18       11.92       16.15      9.64 o 
 -10   2  18      160.07      160.04     13.62 o 
  -9   2  18        0.55        3.63      6.75 o 
  -8   2  18       26.65       25.34     10.09 o 
  -7   2  18        0.17       -9.06      6.04 o 
  -6   2  18      144.44      123.56     23.82 o 
  -5   2  18       21.34       26.21      7.59 o 
  -4   2  18        1.99        8.67      6.52 o 
  -3   2  18       24.45       30.21      7.44 o 
  -2   2  18      132.75      135.88      9.33 o 
  -1   2  18       70.62       76.73     10.67 o 
   0   2  18        4.10       -0.86      5.44 o 
   1   2  18       14.46       27.35      7.03 o 
   2   2  18        0.01       -2.67      6.19 o 
   3   2  18       18.05       17.89      7.83 o 
   4   2  18        0.29       -4.11      6.51 o 
   5   2  18        2.29        7.04     11.17 o 
   6   2  18        7.74        1.74      8.77 o 
 -10   3  18       23.01       32.26     14.23 o 
  -9   3  18       27.66       17.04     12.74 o 
  -8   3  18       84.95       78.29     12.24 o 
  -7   3  18       37.88       43.54     10.09 o 
  -6   3  18      186.89      215.58     13.83 o 
  -5   3  18      119.56      123.40     10.88 o 
  -4   3  18       54.87       63.90     19.19 o 
  -3   3  18       30.74       26.42      5.68 o 
  -2   3  18       17.64       36.08     12.08 o 
  -1   3  18       12.07       11.74      6.26 o 
   0   3  18       22.28       17.91     16.17 o 
   1   3  18       16.01        9.95      5.62 o 
   2   3  18       10.08       14.45      7.18 o 
   3   3  18        0.54        0.32      6.74 o 
   4   3  18      199.46      188.81     13.49 o 
   5   3  18        0.03        2.19      8.93 o 
 -10   4  18       44.91       36.56     15.55 o 
  -9   4  18       64.97       73.45     17.37 o 
  -8   4  18        0.08       -1.16     11.08 o 
  -7   4  18      272.84      281.39     26.63 o 
  -6   4  18       26.10       56.91     15.55 o 
  -5   4  18        3.08       24.81     12.08 o 
  -4   4  18        0.63       12.61      6.41 o 
  -3   4  18        8.58       10.54      6.56 o 
  -2   4  18       77.07       86.15     10.92 o 
  -1   4  18       83.88       76.28      8.62 o 
   0   4  18      130.33      145.19     10.63 o 
   1   4  18       46.23       62.94      7.65 o 
   2   4  18       24.48       29.40      6.67 o 
   3   4  18       24.88       15.98      7.51 o 
   4   4  18       25.19       12.87      7.77 o 
   5   4  18        0.12       -6.80      8.17 o 
  -9   5  18       27.08       23.16     15.22 o 
  -8   5  18       19.71       19.19     13.90 o 
  -7   5  18      293.17      270.97     27.30 o 
  -6   5  18      194.75      237.72     25.48 o 
  -5   5  18      272.20      293.63     27.63 o 
  -4   5  18       14.68       26.14     13.40 o 
  -3   5  18      154.28      139.78     20.68 o 
  -2   5  18        1.18        1.99     11.41 o 
  -1   5  18        2.04        8.95      7.00 o 
   0   5  18        2.84        4.55      6.00 o 
   1   5  18       72.40       71.72      7.94 o 
   2   5  18       11.86       16.98      6.88 o 
   3   5  18       42.35       28.03      9.34 o 
   4   5  18       20.81       23.65     10.09 o 
  -8   6  18       16.09       12.90     13.40 o 
  -7   6  18       17.15       27.46     14.23 o 
  -6   6  18        2.39       10.92     12.90 o 
  -5   6  18        0.00       -7.44     11.08 o 
  -4   6  18        9.91        7.77     12.90 o 
  -3   6  18        3.33        0.33     11.75 o 
  -2   6  18        1.60       20.51     12.24 o 
  -1   6  18      133.68      118.61     20.35 o 
   0   6  18       71.42       70.76     12.15 o 
   1   6  18       20.83       13.92      5.53 o 
   2   6  18       45.14       57.71      7.20 o 
   3   6  18        9.19       -1.69      6.54 o 
  -7   7  18       33.44       47.48     16.87 o 
  -6   7  18        0.47       -7.77     11.91 o 
  -5   7  18        2.94       -1.32     12.57 o 
  -4   7  18       21.54        2.81     13.73 o 
  -3   7  18        0.06      -15.05     10.26 o 
  -2   7  18      109.69      112.84     14.52 o 
  -1   7  18       31.63       23.86     10.42 o 
   0   7  18       56.11       58.14     11.79 o 
   1   7  18        0.11        4.17      6.55 o 
   2   7  18       11.16        7.42      7.09 o 
  -4   8  18       14.47       23.99     14.89 o 
  -3   8  18       90.83       64.25     16.29 o 
  -2   8  18        0.67      -12.32      8.22 o 
  -1   8  18      148.30      149.64     16.72 o 
   0   8  18        2.91       12.71     10.17 o 
  -9   0  19       56.06       48.97     13.73 o 
  -7   0  19      207.02      220.02     21.34 o 
  -5   0  19      202.53      221.50     20.68 o 
  -3   0  19      308.39      247.48     22.00 o 
  -1   0  19      385.30      356.16     19.07 o 
   1   0  19       35.69       21.51     12.08 o 
   3   0  19       15.61       28.12     13.23 o 
   5   0  19        5.68       -0.33     12.57 o 
  -9   1  19      133.44      147.93     13.35 o 
  -8   1  19      196.52      219.05     15.09 o 
  -7   1  19       48.96       58.34      9.59 o 
  -6   1  19       52.77       52.76      8.92 o 
  -5   1  19       77.47       69.86      9.59 o 
  -4   1  19       13.30       14.30      7.66 o 
  -3   1  19      210.09      256.65     37.47 o 
  -2   1  19       20.87       27.75      6.61 o 
  -1   1  19       59.15       56.52      7.89 o 
   0   1  19        1.83       -3.56      5.64 o 
   1   1  19        9.68        1.51      7.54 o 
   2   1  19       35.92       34.25      9.82 o 
   3   1  19       30.19       28.12      9.42 o 
   4   1  19        0.62        4.50      8.43 o 
  -9   2  19      134.09      128.24     13.81 o 
  -8   2  19        6.62        5.63      7.34 o 
  -7   2  19       11.98       15.75      8.77 o 
  -6   2  19        3.81        8.83      7.34 o 
  -5   2  19       29.50       27.92      7.85 o 
  -4   2  19        4.14        8.80      6.71 o 
  -3   2  19       44.00       47.08      7.11 o 
  -2   2  19        2.19        2.39      8.60 o 
  -1   2  19       14.76        9.34      7.70 o 
   0   2  19       13.40        7.43      6.35 o 
   1   2  19       31.63       23.84      8.85 o 
   2   2  19       17.91        1.14     14.31 o 
   3   2  19        0.01       -3.80      8.07 o 
   4   2  19        0.11       -5.64      7.95 o 
  -9   3  19       13.11       28.29     14.23 o 
  -8   3  19       56.63       79.07     17.04 o 
  -7   3  19       45.18       25.48     12.90 o 
  -6   3  19       31.20       32.07     10.09 o 
  -5   3  19      153.58      151.86     12.51 o 
  -4   3  19       30.09       19.49      6.09 o 
  -3   3  19      213.30      219.03     21.51 o 
  -2   3  19       59.39       71.71      9.98 o 
  -1   3  19       16.78        9.87     12.99 o 
   0   3  19       19.79       13.42      6.63 o 
   1   3  19        1.67       -4.71      5.50 o 
   2   3  19        3.53        4.90      7.15 o 
   3   3  19       34.65       32.77      8.53 o 
   4   3  19        5.74        8.75      8.93 o 
  -8   4  19        7.46       -2.98     11.75 o 
  -7   4  19        4.46        3.80     11.41 o 
  -6   4  19      104.29      116.29     19.35 o 
  -5   4  19       12.03       10.26     12.08 o 
  -4   4  19       81.77       75.60     17.37 o 
  -3   4  19       91.13       60.38     16.71 o 
  -2   4  19       35.13       40.69      8.59 o 
  -1   4  19        4.79        6.25      8.44 o 
   0   4  19       32.25       26.45      7.19 o 
   1   4  19       51.83       62.03      8.00 o 
   2   4  19       63.82       59.80     10.16 o 
   3   4  19       18.04       23.46      9.68 o 
  -7   5  19       93.21       99.42     19.85 o 
  -6   5  19      139.35      133.99     21.17 o 
  -5   5  19        1.69      -13.90     10.59 o 
  -4   5  19      200.94      228.78     25.31 o 
  -3   5  19      177.62      173.37     22.99 o 
  -2   5  19       96.18      103.23     19.02 o 
  -1   5  19       27.02       62.20     16.87 o 
   0   5  19       37.04       57.90      9.65 o 
   1   5  19        1.46       -4.59      5.63 o 
   2   5  19        9.58       10.31     10.94 o 
  -6   6  19        1.81      -10.09     11.08 o 
  -5   6  19        2.56       11.75     13.73 o 
  -4   6  19       32.82       44.17     15.88 o 
  -3   6  19       27.24       18.03     13.90 o 
  -2   6  19       22.40       18.53     14.23 o 
  -1   6  19       22.27       20.02     14.39 o 
   0   6  19       42.62       45.49     15.72 o 
   1   6  19       39.37       57.81     16.87 o 
  -3   7  19       12.75       19.69     14.89 o 
  -2   7  19        1.49        9.43     13.73 o 
  -8   0  20       56.20       48.30     14.23 o 
  -6   0  20        5.59        9.59     10.92 o 
  -4   0  20       52.44       48.30     13.40 o 
  -2   0  20      126.38      118.01     14.97 o 
   0   0  20      306.00      345.24     27.79 o 
   2   0  20      145.32      176.18     21.84 o 
  -8   1  20        0.05       -6.39      7.11 o 
  -7   1  20        0.90        0.00      7.48 o 
  -6   1  20       92.68      104.88     11.59 o 
  -5   1  20       55.33       56.62     17.95 o 
  -4   1  20      170.82      180.64     14.03 o 
  -3   1  20        1.61        2.77      5.59 o 
  -2   1  20       94.93      107.36      9.58 o 
  -1   1  20        3.94        3.14     10.37 o 
   0   1  20       15.72       25.26      9.10 o 
   1   1  20        4.62       -3.94      7.83 o 
   2   1  20       11.41       18.43      9.18 o 
   3   1  20        8.88       10.13      8.62 o 
  -7   2  20       96.70      115.08     12.08 o 
  -6   2  20       92.87       85.22     10.89 o 
  -5   2  20       39.21       36.88     17.95 o 
  -4   2  20       33.20       32.76      8.75 o 
  -3   2  20       57.36       62.70      8.13 o 
  -2   2  20        6.49       15.51      9.93 o 
  -1   2  20        0.72       -7.12      5.89 o 
   0   2  20        1.60       -2.20      7.43 o 
   1   2  20        3.86        0.06      7.89 o 
   2   2  20       19.51       14.35     13.98 o 
  -7   3  20       12.15       15.22     13.07 o 
  -6   3  20        2.13        0.33     10.75 o 
  -5   3  20       84.62       89.16     17.54 o 
  -4   3  20      199.56      209.96     11.72 o 
  -3   3  20       51.50       43.49      9.22 o 
  -2   3  20       81.80      103.51     11.68 o 
  -1   3  20       13.18       15.70      8.62 o 
   0   3  20      103.10      106.04     10.35 o 
   1   3  20        1.84        1.24      8.18 o 
   2   3  20        0.47       -6.36      7.88 o 
  -6   4  20      171.54      196.19     24.81 o 
  -5   4  20        0.01       -5.29     11.08 o 
  -4   4  20        8.91       10.75     13.07 o 
  -3   4  20       63.59       54.26     16.38 o 
  -2   4  20       40.47       45.00     15.88 o 
  -1   4  20        7.42       11.33      8.22 o 
   0   4  20       97.48       81.21     11.50 o 
   1   4  20       23.38       23.59      7.79 o 
  -4   5  20       82.43      118.11     21.01 o 
  -3   5  20      165.44      173.37     23.49 o 
  -2   5  20       27.87       28.29     15.38 o 
  -1   5  20       98.93       68.65     18.36 o 
  -5   0  21        0.99       -2.98     10.26 o 
  -3   0  21        8.04        0.22      7.72 o 
  -1   0  21        0.11      -13.23     10.09 o 
  -5   1  21        0.93        1.37      9.26 o 
  -4   1  21       15.77       14.15      9.84 o 
  -3   1  21       19.23       22.81     10.61 o 
  -2   1  21        0.96       -3.47      6.11 o 
  -1   1  21      135.15      111.07     10.76 o 
   0   1  21        9.29        1.06      9.76 o 
  -4   2  21       15.33       20.67      7.03 o 
  -3   2  21       24.24       16.37     10.09 o 
  -2   2  21       41.45       36.70      9.80 o 
  -1   2  21       68.08       63.75      9.28 o 
                                                 
